# Supplementary material for: CEBPG promotes acute myeloid leukemia progression by enhancing EIF4EBP1
Source: Cancer Cell Int. 2021 Nov 7;21:598. doi: 10.1186/s12935-021-02305-z (PMC8574011; doi:10.1186/s12935-021-02305-z)
Supplement: Supplementary file 1 — Additional file 1: Table S1. Differentially expressed genes between AML and control samples in dataset GSE114868. [file 12935_2021_2305_MOESM1_ESM.xlsx]

## Sheet: result
Gene	logFC	AveExpr	P.Value	adj.P.Val
NM_021798 // IL21R // interleukin 21 receptor // 16p11 // 50615 /// NM_181078 // IL21R // interleukin 21 receptor // 16p11 // 50615 /// NM_181079 // IL21R // interleukin 21 receptor // 16p11 // 50615 /// ENST00000337929 // IL21R // interleukin 21 receptor // 16p11 // 50615 /// ENST00000395754 // IL21R // interleukin 21 receptor // 16p11 // 50615 /// ENST00000395755 // IL21R // interleukin 21 rece…	-1.52969	4.76133	2.33e-59	1.64e-54
NM_002341 // LTB // lymphotoxin beta (TNF superfamily, member 3) // 6p21.3 // 4050 /// NM_009588 // LTB // lymphotoxin beta (TNF superfamily, member 3) // 6p21.3 // 4050 /// ENST00000429299 // LTB // lymphotoxin beta (TNF superfamily, member 3) // 6p21.3 // 4050 /// ENST00000446745 // LTB // lymphotoxin beta (TNF superfamily, member 3) // 6p21.3 // 4050 /// ENST00000483972 // LTB // lymphotoxin b…	-2.49	5.04955	5.18e-59	1.83e-54
NM_001159397 // FCRL1 // Fc receptor-like 1 // 1q21-q22 // 115350 /// NM_001159398 // FCRL1 // Fc receptor-like 1 // 1q21-q22 // 115350 /// NM_052938 // FCRL1 // Fc receptor-like 1 // 1q21-q22 // 115350 /// ENST00000358292 // FCRL1 // Fc receptor-like 1 // 1q21-q22 // 115350 /// ENST00000368176 // FCRL1 // Fc receptor-like 1 // 1q21-q22 // 115350 /// ENST00000489998 // FCRL1 // Fc receptor-like 1…	-3.76066	5.65131	2.69e-54	6.31e-50
NM_001190945 // TRAF1 // TNF receptor-associated factor 1 // 9q33-q34 // 7185 /// NM_001190947 // TRAF1 // TNF receptor-associated factor 1 // 9q33-q34 // 7185 /// NM_005658 // TRAF1 // TNF receptor-associated factor 1 // 9q33-q34 // 7185 /// ENST00000373887 // TRAF1 // TNF receptor-associated factor 1 // 9q33-q34 // 7185 /// ENST00000540010 // TRAF1 // TNF receptor-associated factor 1 // 9q33-q3…	-1.80078	5.6849	1.83e-53	3.23e-49
NM_030764 // FCRL2 // Fc receptor-like 2 // 1q21 // 79368 /// ENST00000292389 // FCRL2 // Fc receptor-like 2 // 1q21 // 79368 /// ENST00000361516 // FCRL2 // Fc receptor-like 2 // 1q21 // 79368 /// ENST00000368181 // FCRL2 // Fc receptor-like 2 // 1q21 // 79368 /// ENST00000392274 // FCRL2 // Fc receptor-like 2 // 1q21 // 79368 /// ENST00000469986 // FCRL2 // Fc receptor-like 2 // 1q21 // 79368 /…	-1.61986	4.28203	2.91e-53	4.11e-49
NM_001204118 // CLEC17A // C-type lectin domain family 17, member A // 19p13.12 // 388512 /// NM_207390 // CLEC17A // C-type lectin domain family 17, member A // 19p13.12 // 388512 /// BC140848 // CLEC17A // C-type lectin domain family 17, member A // 19p13.12 // 388512 /// ENST00000397439 // CLEC17A // C-type lectin domain family 17, member A // 19p13.12 // 388512 /// ENST00000547437 // CLEC17A …	-1.46994	4.49832	1.53e-50	1.8e-46
NM_018556 // SIRPG // signal-regulatory protein gamma // 20p13 // 55423 /// NM_001039508 // SIRPG // signal-regulatory protein gamma // 20p13 // 55423 /// NM_080816 // SIRPG // signal-regulatory protein gamma // 20p13 // 55423 /// ENST00000216927 // SIRPG // signal-regulatory protein gamma // 20p13 // 55423 /// ENST00000303415 // SIRPG // signal-regulatory protein gamma // 20p13 // 55423 /// ENST…	-2.68984	4.83625	5.32e-46	3.75e-42
NM_002341 // LTB // lymphotoxin beta (TNF superfamily, member 3) // 6p21.3 // 4050 /// NM_009588 // LTB // lymphotoxin beta (TNF superfamily, member 3) // 6p21.3 // 4050 /// BC069330 // LTB // lymphotoxin beta (TNF superfamily, member 3) // 6p21.3 // 4050 /// OTTHUMT00000309355 // LTB // NULL // --- // --- /// OTTHUMT00000309356 // LTB // NULL // --- // --- /// OTTHUMT00000309357 // LTB // NULL /…	-2.53872	6.10918	6.3e-45	2.78e-41
NM_002341 // LTB // lymphotoxin beta (TNF superfamily, member 3) // 6p21.3 // 4050 /// NM_009588 // LTB // lymphotoxin beta (TNF superfamily, member 3) // 6p21.3 // 4050 /// BC069330 // LTB // lymphotoxin beta (TNF superfamily, member 3) // 6p21.3 // 4050 /// OTTHUMT00000076881 // LTB // NULL // --- // --- /// OTTHUMT00000076882 // LTB // NULL // --- // --- /// OTTHUMT00000314861 // LTB // NULL /…	-2.53872	6.10918	6.3e-45	2.78e-41
NM_002341 // LTB // lymphotoxin beta (TNF superfamily, member 3) // 6p21.3 // 4050 /// NM_009588 // LTB // lymphotoxin beta (TNF superfamily, member 3) // 6p21.3 // 4050 /// BC069330 // LTB // lymphotoxin beta (TNF superfamily, member 3) // 6p21.3 // 4050 /// OTTHUMT00000312151 // LTB // NULL // --- // --- /// OTTHUMT00000312152 // LTB // NULL // --- // --- /// OTTHUMT00000312153 // LTB // NULL /…	-2.53872	6.10918	6.3e-45	2.78e-41
NM_002341 // LTB // lymphotoxin beta (TNF superfamily, member 3) // 6p21.3 // 4050 /// NM_009588 // LTB // lymphotoxin beta (TNF superfamily, member 3) // 6p21.3 // 4050 /// BC069330 // LTB // lymphotoxin beta (TNF superfamily, member 3) // 6p21.3 // 4050 /// OTTHUMT00000314278 // LTB // NULL // --- // --- /// OTTHUMT00000314279 // LTB // NULL // --- // --- /// OTTHUMT00000314280 // LTB // NULL /…	-2.53872	6.10918	6.3e-45	2.78e-41
NM_002341 // LTB // lymphotoxin beta (TNF superfamily, member 3) // 6p21.3 // 4050 /// NM_009588 // LTB // lymphotoxin beta (TNF superfamily, member 3) // 6p21.3 // 4050 /// BC069330 // LTB // lymphotoxin beta (TNF superfamily, member 3) // 6p21.3 // 4050 /// OTTHUMT00000097192 // LTB // NULL // --- // --- /// OTTHUMT00000097193 // LTB // NULL // --- // --- /// OTTHUMT00000315424 // LTB // NULL /…	-2.53872	6.10918	6.3e-45	2.78e-41
NM_033274 // ADAM19 // ADAM metallopeptidase domain 19 // 5q33.3 // 8728 /// ENST00000257527 // ADAM19 // ADAM metallopeptidase domain 19 // 5q33.3 // 8728 /// ENST00000394020 // ADAM19 // ADAM metallopeptidase domain 19 // 5q33.3 // 8728 /// ENST00000430702 // ADAM19 // ADAM metallopeptidase domain 19 // 5q33.3 // 8728 /// ENST00000517905 // ADAM19 // ADAM metallopeptidase domain 19 // 5q33.3 //…	-2.39744	5.66842	9.99e-45	4.14e-41
NM_004119 // FLT3 // fms-related tyrosine kinase 3 // 13q12 // 2322 /// ENST00000241453 // FLT3 // fms-related tyrosine kinase 3 // 13q12 // 2322 /// ENST00000380982 // FLT3 // fms-related tyrosine kinase 3 // 13q12 // 2322 /// ENST00000469894 // FLT3 // fms-related tyrosine kinase 3 // 13q12 // 2322 /// ENST00000537084 // FLT3 // fms-related tyrosine kinase 3 // 13q12 // 2322 /// BC126350 // FLT…	6.71399	12.1414	1.12e-43	4.15e-40
NM_005898 // CAPRIN1 // cell cycle associated protein 1 // 11p13 // 4076 /// NM_203364 // CAPRIN1 // cell cycle associated protein 1 // 11p13 // 4076 /// ENST00000341394 // CAPRIN1 // cell cycle associated protein 1 // 11p13 // 4076 /// ENST00000389645 // CAPRIN1 // cell cycle associated protein 1 // 11p13 // 4076 /// ENST00000529307 // CAPRIN1 // cell cycle associated protein 1 // 11p13 // 4076 …	2.04445	13.5496	2.16e-43	7.26e-40
NM_002341 // LTB // lymphotoxin beta (TNF superfamily, member 3) // 6p21.3 // 4050 /// NM_009588 // LTB // lymphotoxin beta (TNF superfamily, member 3) // 6p21.3 // 4050 /// BC069330 // LTB // lymphotoxin beta (TNF superfamily, member 3) // 6p21.3 // 4050 /// OTTHUMT00000310108 // LTB // NULL // --- // --- /// OTTHUMT00000310109 // LTB // NULL // --- // --- /// OTTHUMT00000310110 // LTB // NULL /…	-2.48522	6.09025	5.95e-43	1.82e-39
NM_002341 // LTB // lymphotoxin beta (TNF superfamily, member 3) // 6p21.3 // 4050 /// NM_009588 // LTB // lymphotoxin beta (TNF superfamily, member 3) // 6p21.3 // 4050 /// BC069330 // LTB // lymphotoxin beta (TNF superfamily, member 3) // 6p21.3 // 4050 /// OTTHUMT00000311258 // LTB // NULL // --- // --- /// OTTHUMT00000311259 // LTB // NULL // --- // --- /// OTTHUMT00000311260 // LTB // NULL /…	-2.48522	6.09025	5.95e-43	1.82e-39
NM_001838 // CCR7 // chemokine (C-C motif) receptor 7 // 17q12-q21.2 // 1236 /// ENST00000246657 // CCR7 // chemokine (C-C motif) receptor 7 // 17q12-q21.2 // 1236 /// BC035343 // CCR7 // chemokine (C-C motif) receptor 7 // 17q12-q21.2 // 1236 /// OTTHUMT00000257222 // CCR7 // NULL // --- // ---	-4.39026	7.2039	1.22e-42	3.6e-39
NM_001124 // ADM // adrenomedullin // 11p15.4 // 133 /// ENST00000278175 // ADM // adrenomedullin // 11p15.4 // 133 /// ENST00000524948 // ADM // adrenomedullin // 11p15.4 // 133 /// ENST00000525063 // ADM // adrenomedullin // 11p15.4 // 133 /// ENST00000526492 // ADM // adrenomedullin // 11p15.4 // 133 /// ENST00000528544 // ADM // adrenomedullin // 11p15.4 // 133 /// ENST00000528655 // ADM // a…	-3.79106	5.07053	2.43e-42	6.66e-39
NM_001715 // BLK // B lymphoid tyrosine kinase // 8p23-p22 // 640 /// ENST00000259089 // BLK // B lymphoid tyrosine kinase // 8p23-p22 // 640 /// ENST00000427279 // BLK // B lymphoid tyrosine kinase // 8p23-p22 // 640 /// ENST00000525389 // BLK // B lymphoid tyrosine kinase // 8p23-p22 // 640 /// ENST00000526097 // BLK // B lymphoid tyrosine kinase // 8p23-p22 // 640 /// ENST00000529894 // BLK //…	-1.27258	4.38123	6.55e-42	1.71e-38
NR_038923 // SSSCA1-AS1 // SSSCA1 antisense RNA 1 (head to head) // 11q13.1 // 254100	-2.00132	4.97297	9.12e-42	2.3e-38
NM_020406 // CD177 // CD177 molecule // 19q13.2 // 57126 /// ENST00000378009 // CD177 // CD177 molecule // --- // --- /// ENST00000378012 // CD177 // CD177 molecule // --- // --- /// ENST00000457794 // CD177 // CD177 molecule // --- // --- /// BC029167 // CD177 // CD177 molecule // 19q13.2 // 57126	-7.79296	6.69901	2.23e-41	5.24e-38
NM_001039550 // DNAJB2 // DnaJ (Hsp40) homolog, subfamily B, member 2 // 2q32-q34 // 3300 /// NM_006736 // DNAJB2 // DnaJ (Hsp40) homolog, subfamily B, member 2 // 2q32-q34 // 3300 /// ENST00000336576 // DNAJB2 // DnaJ (Hsp40) homolog, subfamily B, member 2 // 2q32-q34 // 3300 /// ENST00000392086 // DNAJB2 // DnaJ (Hsp40) homolog, subfamily B, member 2 // 2q32-q34 // 3300 /// ENST00000463463 // D…	-0.819997	5.47344	3.9e-41	8.6e-38
NM_001040097 // MOSPD3 // motile sperm domain containing 3 // 7q22 // 64598 /// NM_001040098 // MOSPD3 // motile sperm domain containing 3 // 7q22 // 64598 /// NM_001040099 // MOSPD3 // motile sperm domain containing 3 // 7q22 // 64598 /// NM_023948 // MOSPD3 // motile sperm domain containing 3 // 7q22 // 64598 /// ENST00000223054 // MOSPD3 // motile sperm domain containing 3 // 7q22 // 64598 ///…	-0.965779	6.26171	4.52e-41	9.37e-38
NR_033851 // MGC39372 // serpin peptidase inhibitor, clade B (ovalbumin), member 9 pseudogene // 6p25.2 // 221756 /// OTTHUMT00000039645 // OTTHUMG00000014127 // NULL // --- // --- /// OTTHUMT00000039645 // RP11-420G6.4 // NULL // --- // ---	-1.37797	4.56581	1.24e-40	2.43e-37
NM_001243746 // FAM20A // family with sequence similarity 20, member A // 17q24.2 // 54757 /// NM_017565 // FAM20A // family with sequence similarity 20, member A // 17q24.2 // 54757 /// NR_027751 // FAM20A // family with sequence similarity 20, member A // 17q24.2 // 54757 /// ENST00000226094 // FAM20A // family with sequence similarity 20, member A // 17q24.2 // 54757 /// ENST00000375556 // FAM…	-2.79656	4.26209	1.29e-40	2.46e-37
NM_182491 // ZFAND2A // zinc finger, AN1-type domain 2A // 7p22.3 // 90637 /// ENST00000316495 // ZFAND2A // zinc finger, AN1-type domain 2A // 7p22.3 // 90637 /// ENST00000401903 // ZFAND2A // zinc finger, AN1-type domain 2A // 7p22.3 // 90637 /// ENST00000478137 // ZFAND2A // zinc finger, AN1-type domain 2A // 7p22.3 // 90637 /// BC029558 // ZFAND2A // zinc finger, AN1-type domain 2A // 7p22.3 …	-2.96	7.95351	1.9e-40	3.53e-37
NM_002120 // HLA-DOB // major histocompatibility complex, class II, DO beta // 6p21.3 // 3112 /// ENST00000438763 // HLA-DOB // major histocompatibility complex, class II, DO beta // 6p21.3 // 3112 /// BC006097 // HLA-DOB // major histocompatibility complex, class II, DO beta // 6p21.3 // 3112 /// OTTHUMT00000076439 // HLA-DOB // NULL // --- // --- /// OTTHUMT00000076440 // HLA-DOB // NULL // ---…	-2.22538	5.01291	2.44e-40	4.41e-37
NM_002120 // HLA-DOB // major histocompatibility complex, class II, DO beta // 6p21.3 // 3112 /// BC006097 // HLA-DOB // major histocompatibility complex, class II, DO beta // 6p21.3 // 3112 /// OTTHUMT00000077179 // HLA-DOB // NULL // --- // --- /// OTTHUMT00000315187 // HLA-DOB // NULL // --- // --- /// OTTHUMT00000315188 // HLA-DOB // NULL // --- // --- /// OTTHUMT00000315189 // HLA-DOB // NUL…	-2.12512	5.01338	2.79e-40	4.91e-37
NM_020210 // SEMA4B // sema domain, immunoglobulin domain (Ig), transmembrane domain (TM) and short cytoplasmic domain, (semaphorin) 4B // 15q25 // 10509 /// NM_198925 // SEMA4B // sema domain, immunoglobulin domain (Ig), transmembrane domain (TM) and short cytoplasmic domain, (semaphorin) 4B // 15q25 // 10509 /// ENST00000332496 // SEMA4B // sema domain, immunoglobulin domain (Ig), transmembrane…	-1.568	5.70992	4.61e-40	7.74e-37
NM_002120 // HLA-DOB // major histocompatibility complex, class II, DO beta // 6p21.3 // 3112 /// BC006097 // HLA-DOB // major histocompatibility complex, class II, DO beta // 6p21.3 // 3112 /// OTTHUMT00000312504 // HLA-DOB // NULL // --- // --- /// OTTHUMT00000312505 // HLA-DOB // NULL // --- // --- /// OTTHUMT00000312506 // HLA-DOB // NULL // --- // --- /// OTTHUMT00000312507 // HLA-DOB // NUL…	-2.1017	4.99294	5.64e-40	9.24e-37
NM_014960 // ARSG // arylsulfatase G // 17q24.2 // 22901 /// ENST00000448504 // ARSG // arylsulfatase G // 17q24.2 // 22901 /// ENST00000452479 // ARSG // arylsulfatase G // 17q24.2 // 22901 /// BC012375 // ARSG // arylsulfatase G // 17q24.2 // 22901	-1.85659	5.30654	7.54e-40	1.21e-36
NM_001029884 // PLEKHG1 // pleckstrin homology domain containing, family G (with RhoGef domain) member 1 // 6q25.1 // 57480 /// ENST00000358517 // PLEKHG1 // pleckstrin homology domain containing, family G (with RhoGef domain) member 1 // 6q25.1 // 57480 /// ENST00000367328 // PLEKHG1 // pleckstrin homology domain containing, family G (with RhoGef domain) member 1 // 6q25.1 // 57480 /// ENST00000…	-2.63085	4.28671	9.87e-40	1.55e-36
NM_002120 // HLA-DOB // major histocompatibility complex, class II, DO beta // 6p21.3 // 3112 /// BC006097 // HLA-DOB // major histocompatibility complex, class II, DO beta // 6p21.3 // 3112 /// OTTHUMT00000309518 // HLA-DOB // NULL // --- // --- /// OTTHUMT00000309519 // HLA-DOB // NULL // --- // --- /// OTTHUMT00000309520 // HLA-DOB // NULL // --- // --- /// OTTHUMT00000309521 // HLA-DOB // NUL…	-2.08984	5.00617	1.46e-39	2.15e-36
NM_002120 // HLA-DOB // major histocompatibility complex, class II, DO beta // 6p21.3 // 3112 /// BC006097 // HLA-DOB // major histocompatibility complex, class II, DO beta // 6p21.3 // 3112 /// OTTHUMT00000276185 // HLA-DOB // NULL // --- // --- /// OTTHUMT00000315636 // HLA-DOB // NULL // --- // --- /// OTTHUMT00000315637 // HLA-DOB // NULL // --- // --- /// OTTHUMT00000315638 // HLA-DOB // NUL…	-2.08984	5.00617	1.46e-39	2.15e-36
NM_002167 // ID3 // inhibitor of DNA binding 3, dominant negative helix-loop-helix protein // 1p36.13-p36.12 // 3399 /// ENST00000374561 // ID3 // inhibitor of DNA binding 3, dominant negative helix-loop-helix protein // 1p36.13-p36.12 // 3399 /// ENST00000486541 // ID3 // inhibitor of DNA binding 3, dominant negative helix-loop-helix protein // 1p36.13-p36.12 // 3399 /// BC003107 // ID3 // inhib…	-1.33506	3.61808	2.64e-39	3.77e-36
NM_133328 // DEDD2 // death effector domain containing 2 // 19q13.2 // 162989 /// BC027930 // DEDD2 // death effector domain containing 2 // 19q13.2 // 162989 /// BC013372 // DEDD2 // death effector domain containing 2 // 19q13.2 // 162989 /// ENST00000336034 // DEDD2 // death effector domain containing 2 // 19q13.2 // 162989	-1.76507	8.18126	5.7e-39	7.88e-36
NM_001204502 // FLT3LG // fms-related tyrosine kinase 3 ligand // 19q13.3 // 2323 /// NM_001204503 // FLT3LG // fms-related tyrosine kinase 3 ligand // 19q13.3 // 2323 /// NM_001459 // FLT3LG // fms-related tyrosine kinase 3 ligand // 19q13.3 // 2323 /// ENST00000204637 // FLT3LG // fms-related tyrosine kinase 3 ligand // 19q13.3 // 2323 /// ENST00000344019 // FLT3LG // fms-related tyrosine kinas…	-1.80176	5.65636	7e-39	9.49e-36
NM_012478 // WBP2 // WW domain binding protein 2 // 17q25 // 23558 /// ENST00000254806 // WBP2 // WW domain binding protein 2 // 17q25 // 23558 /// ENST00000344296 // WBP2 // WW domain binding protein 2 // 17q25 // 23558 /// ENST00000416574 // WBP2 // WW domain binding protein 2 // 17q25 // 23558 /// ENST00000431190 // WBP2 // WW domain binding protein 2 // 17q25 // 23558 /// ENST00000433525 // W…	-2.32277	9.46455	7.87e-39	1.05e-35
NM_013378 // VPREB3 // pre-B lymphocyte 3 // 22q11.23|22q11 // 29802 /// BC020666 // VPREB3 // pre-B lymphocyte 3 // 22q11.23|22q11 // 29802 /// ENST00000398465 // VPREB3 // pre-B lymphocyte 3 // 22q11.23|22q11 // 29802 /// ENST00000248948 // VPREB3 // pre-B lymphocyte 3 // 22q11.23|22q11 // 29802 /// OTTHUMT00000319879 // VPREB3 // NULL // --- // --- /// OTTHUMT00000319880 // VPREB3 // NULL // -…	-1.79853	3.51905	2.14e-38	2.75e-35
NM_002120 // HLA-DOB // major histocompatibility complex, class II, DO beta // 6p21.3 // 3112 /// BC006097 // HLA-DOB // major histocompatibility complex, class II, DO beta // 6p21.3 // 3112 /// OTTHUMT00000310451 // HLA-DOB // NULL // --- // --- /// OTTHUMT00000310452 // HLA-DOB // NULL // --- // --- /// OTTHUMT00000310453 // HLA-DOB // NULL // --- // --- /// OTTHUMT00000310454 // HLA-DOB // NUL…	-2.04935	4.99176	3.07e-38	3.86e-35
ENST00000511921 // LOC100128059 // uncharacterized LOC100128059 // 5q35.1 // 100128059 /// OTTHUMT00000371723 // OTTHUMG00000163119 // NULL // --- // --- /// OTTHUMT00000371723 // CTB-114C7.4 // NULL // --- // ---	-2.00109	4.03784	6.14e-38	7.46e-35
NM_001185099 // CD22 // CD22 molecule // 19q13.1 // 933 /// NM_001185100 // CD22 // CD22 molecule // 19q13.1 // 933 /// NM_001185101 // CD22 // CD22 molecule // 19q13.1 // 933 /// NM_001771 // CD22 // CD22 molecule // 19q13.1 // 933 /// ENST00000085219 // CD22 // CD22 molecule // 19q13.1 // 933 /// ENST00000270311 // CD22 // CD22 molecule // 19q13.1 // 933 /// ENST00000341773 // CD22 // CD22 mole…	-3.82186	7.02915	3.04e-37	3.41e-34
NM_001006658 // CR2 // complement component (3d/Epstein Barr virus) receptor 2 // 1q32 // 1380 /// NM_001877 // CR2 // complement component (3d/Epstein Barr virus) receptor 2 // 1q32 // 1380 /// ENST00000367057 // CR2 // complement component (3d/Epstein Barr virus) receptor 2 // 1q32 // 1380 /// ENST00000367058 // CR2 // complement component (3d/Epstein Barr virus) receptor 2 // 1q32 // 1380 /// …	-0.947292	3.96902	7.81e-37	8.61e-34
NM_003807 // TNFSF14 // tumor necrosis factor (ligand) superfamily, member 14 // 19p13.3 // 8740 /// NM_172014 // TNFSF14 // tumor necrosis factor (ligand) superfamily, member 14 // 19p13.3 // 8740 /// ENST00000245912 // TNFSF14 // tumor necrosis factor (ligand) superfamily, member 14 // 19p13.3 // 8740 /// ENST00000326176 // TNFSF14 // tumor necrosis factor (ligand) superfamily, member 14 // 19p…	-1.90415	4.37872	2.05e-36	2.16e-33
NM_001080824 // TRABD2A // TraB domain containing 2A // 2p11.2 // 129293 /// ENST00000335459 // TRABD2A // TraB domain containing 2A // 2p11.2 // 129293 /// ENST00000409133 // TRABD2A // TraB domain containing 2A // 2p11.2 // 129293 /// ENST00000409520 // TRABD2A // TraB domain containing 2A // 2p11.2 // 129293 /// ENST00000479944 // TRABD2A // TraB domain containing 2A // 2p11.2 // 129293 /// OT…	-1.06963	4.50417	3.17e-36	3.2e-33
ENST00000390424 // TRAV2 // T cell receptor alpha variable 2 // --- // ---	-1.74249	5.71296	3.85e-36	3.83e-33
ENST00000412193 // LOC100996616 // uncharacterized LOC100996616 // --- // 100996616 /// OTTHUMT00000322411 // OTTHUMG00000151372 // NULL // --- // --- /// OTTHUMT00000322411 // AC093642.4 // NULL // --- // ---	-2.94075	4.45269	8.97e-36	8.22e-33
NM_000199 // SGSH // N-sulfoglucosamine sulfohydrolase // 17q25.3 // 6448 /// ENST00000326317 // SGSH // N-sulfoglucosamine sulfohydrolase // 17q25.3 // 6448 /// ENST00000534910 // SGSH // N-sulfoglucosamine sulfohydrolase // 17q25.3 // 6448 /// ENST00000535808 // SGSH // N-sulfoglucosamine sulfohydrolase // 17q25.3 // 6448 /// BC047318 // SGSH // N-sulfoglucosamine sulfohydrolase // 17q25.3 // 6…	-2.34313	5.67241	1.29e-35	1.15e-32
NM_001254750 // CD6 // CD6 molecule // 11q13 // 923 /// NM_001254751 // CD6 // CD6 molecule // 11q13 // 923 /// NM_006725 // CD6 // CD6 molecule // 11q13 // 923 /// NR_045638 // CD6 // CD6 molecule // 11q13 // 923 /// ENST00000313421 // CD6 // CD6 molecule // 11q13 // 923 /// ENST00000344028 // CD6 // CD6 molecule // 11q13 // 923 /// ENST00000346437 // CD6 // CD6 molecule // 11q13 // 923 /// ENST…	-2.72963	5.82969	1.69e-35	1.47e-32
NM_138371 // PCED1B // PC-esterase domain containing 1B // 12q13.11 // 91523 /// ENST00000432328 // PCED1B // PC-esterase domain containing 1B // 12q13.11 // 91523 /// ENST00000546455 // PCED1B // PC-esterase domain containing 1B // 12q13.11 // 91523 /// BC008360 // PCED1B // PC-esterase domain containing 1B // 12q13.11 // 91523 /// BC016154 // PCED1B // PC-esterase domain containing 1B // 12q13.…	-2.02453	5.19911	1.78e-35	1.53e-32
NM_002754 // MAPK13 // mitogen-activated protein kinase 13 // 6p21.31 // 5603 /// ENST00000211287 // MAPK13 // mitogen-activated protein kinase 13 // 6p21.31 // 5603 /// ENST00000373759 // MAPK13 // mitogen-activated protein kinase 13 // 6p21.31 // 5603 /// ENST00000373761 // MAPK13 // mitogen-activated protein kinase 13 // 6p21.31 // 5603 /// ENST00000373766 // MAPK13 // mitogen-activated protei…	-1.15568	5.14498	2.66e-35	2.26e-32
ENST00000378007 // CD177P1 // CD177 molecule pseudogene 1 // --- // ---	-7.81771	7.1826	4.07e-35	3.42e-32
NM_000971 // RPL7 // ribosomal protein L7 // 8q21.11 // 6129 /// ENST00000352983 // RPL7 // ribosomal protein L7 // 8q21.11 // 6129 /// ENST00000396465 // RPL7 // ribosomal protein L7 // 8q21.11 // 6129 /// ENST00000396466 // RPL7 // ribosomal protein L7 // 8q21.11 // 6129 /// ENST00000396467 // RPL7 // ribosomal protein L7 // 8q21.11 // 6129 /// ENST00000487500 // RPL7 // ribosomal protein L7 //…	1.47071	10.606	9.26e-35	7.35e-32
NM_002155 // HSPA6 // heat shock 70kDa protein 6 (HSP70B') // 1q23 // 3310 /// ENST00000309758 // HSPA6 // heat shock 70kDa protein 6 (HSP70B') // 1q23 // 3310 /// ENST00000545155 // HSPA6 // heat shock 70kDa protein 6 (HSP70B') // 1q23 // 3310 /// BC035665 // HSPA6 // heat shock 70kDa protein 6 (HSP70B') // 1q23 // 3310 /// OTTHUMT00000083308 // HSPA6 // NULL // --- // ---	-3.20696	6.56768	9.38e-35	7.35e-32
NM_014207 // CD5 // CD5 molecule // 11q13 // 921 /// ENST00000347785 // CD5 // CD5 molecule // 11q13 // 921 /// BC027901 // CD5 // CD5 molecule // 11q13 // 921	-3.30129	5.50306	1.12e-34	8.66e-32
NM_052960 // RBP7 // retinol binding protein 7, cellular // 1p36.22 // 116362 /// ENST00000294435 // RBP7 // retinol binding protein 7, cellular // 1p36.22 // 116362 /// ENST00000315901 // RBP7 // retinol binding protein 7, cellular // 1p36.22 // 116362 /// BC063013 // RBP7 // retinol binding protein 7, cellular // 1p36.22 // 116362 /// OTTHUMT00000005027 // RBP7 // NULL // --- // --- /// OTTHUMT…	-1.30556	5.59635	1.22e-34	9.35e-32
NM_001098725 // TCL1A // T-cell leukemia/lymphoma 1A // 14q32.1 // 8115 /// NM_021966 // TCL1A // T-cell leukemia/lymphoma 1A // 14q32.1 // 8115 /// ENST00000402399 // TCL1A // T-cell leukemia/lymphoma 1A // 14q32.1 // 8115 /// ENST00000554012 // TCL1A // T-cell leukemia/lymphoma 1A // 14q32.1 // 8115 /// ENST00000555202 // TCL1A // T-cell leukemia/lymphoma 1A // 14q32.1 // 8115 /// ENST000005564…	-1.55996	4.28484	1.57e-34	1.19e-31
NM_001568 // EIF3E // eukaryotic translation initiation factor 3, subunit E // 8q22-q23 // 3646 /// ENST00000220849 // EIF3E // eukaryotic translation initiation factor 3, subunit E // 8q22-q23 // 3646 /// ENST00000519030 // EIF3E // eukaryotic translation initiation factor 3, subunit E // 8q22-q23 // 3646 /// ENST00000519517 // EIF3E // eukaryotic translation initiation factor 3, subunit E // 8q…	1.75553	10.694	2.54e-34	1.9e-31
NM_001033045 // GPR155 // G protein-coupled receptor 155 // 2q31.1 // 151556 /// NM_152529 // GPR155 // G protein-coupled receptor 155 // 2q31.1 // 151556 /// ENST00000295500 // GPR155 // G protein-coupled receptor 155 // 2q31.1 // 151556 /// ENST00000392551 // GPR155 // G protein-coupled receptor 155 // 2q31.1 // 151556 /// ENST00000392552 // GPR155 // G protein-coupled receptor 155 // 2q31.1 //…	-1.99558	5.29094	3.67e-34	2.73e-31
NR_026544 // PCED1B-AS1 // PCED1B antisense RNA 1 // 12q13.11 // 100233209 /// ENST00000547600 // PCED1B-AS1 // PCED1B antisense RNA 1 // 12q13.11 // 100233209 /// ENST00000547626 // PCED1B-AS1 // PCED1B antisense RNA 1 // 12q13.11 // 100233209 /// ENST00000547851 // PCED1B-AS1 // PCED1B antisense RNA 1 // 12q13.11 // 100233209 /// ENST00000548222 // PCED1B-AS1 // PCED1B antisense RNA 1 // 12q13.…	-2.54161	8.11167	5.52e-34	3.97e-31
NM_020370 // GPR84 // G protein-coupled receptor 84 // 12q13.13 // 53831 /// ENST00000267015 // GPR84 // G protein-coupled receptor 84 // 12q13.13 // 53831 /// ENST00000551809 // GPR84 // G protein-coupled receptor 84 // 12q13.13 // 53831 /// BC020614 // GPR84 // G protein-coupled receptor 84 // 12q13.13 // 53831	-5.0298	6.08698	5.73e-34	4.08e-31
NM_006418 // OLFM4 // olfactomedin 4 // 13q14.3 // 10562 /// ENST00000219022 // OLFM4 // olfactomedin 4 // 13q14.3 // 10562 /// ENST00000489054 // OLFM4 // olfactomedin 4 // 13q14.3 // 10562 /// BC117329 // OLFM4 // olfactomedin 4 // 13q14.3 // 10562 /// OTTHUMT00000045112 // OLFM4 // NULL // --- // --- /// OTTHUMT00000045113 // OLFM4 // NULL // --- // ---	-7.96223	7.3456	8.61e-34	5.89e-31
NM_030952 // NUAK2 // NUAK family, SNF1-like kinase, 2 // 1q32.1 // 81788 /// ENST00000367157 // NUAK2 // NUAK family, SNF1-like kinase, 2 // 1q32.1 // 81788 /// BC017306 // NUAK2 // NUAK family, SNF1-like kinase, 2 // 1q32.1 // 81788 /// OTTHUMT00000090390 // NUAK2 // NULL // --- // ---	-3.50109	5.80508	1.26e-33	8.49e-31
NM_002243 // KCNJ15 // potassium inwardly-rectifying channel, subfamily J, member 15 // 21q22.2 // 3772 /// NM_170736 // KCNJ15 // potassium inwardly-rectifying channel, subfamily J, member 15 // 21q22.2 // 3772 /// NM_170737 // KCNJ15 // potassium inwardly-rectifying channel, subfamily J, member 15 // 21q22.2 // 3772 /// ENST00000328656 // KCNJ15 // potassium inwardly-rectifying channel, subfami…	-3.36653	4.75161	1.47e-33	9.72e-31
NM_001212 // C1QBP // complement component 1, q subcomponent binding protein // 17p13.3 // 708 /// ENST00000225698 // C1QBP // complement component 1, q subcomponent binding protein // 17p13.3 // 708 /// BC000435 // C1QBP // complement component 1, q subcomponent binding protein // 17p13.3 // 708 /// BC013731 // C1QBP // complement component 1, q subcomponent binding protein // 17p13.3 // 708	2.80861	11.7607	2.43e-33	1.58e-30
ENST00000390423 // TRAV1-2 // T cell receptor alpha variable 1-2 // --- // --- /// ENST00000390425 // TRAV3 // T cell receptor alpha variable 3 (gene/pseudogene) // --- // --- /// ENST00000390432 // TRAV10 // T cell receptor alpha variable 10 // --- // --- /// ENST00000390434 // TRAV8-2 // T cell receptor alpha variable 8-2 // --- // --- /// ENST00000390438 // TRAV8-4 // T cell receptor alpha var…	-1.61942	4.66132	3.53e-33	2.29e-30
NM_012276 // LILRA4 // leukocyte immunoglobulin-like receptor, subfamily A (with TM domain), member 4 // 19q13.4 // 23547 /// ENST00000291759 // LILRA4 // leukocyte immunoglobulin-like receptor, subfamily A (with TM domain), member 4 // 19q13.4 // 23547 /// BC109198 // LILRA4 // leukocyte immunoglobulin-like receptor, subfamily A (with TM domain), member 4 // 19q13.4 // 23547 /// BC109199 // LILR…	-1.09606	4.09631	4.65e-33	2.95e-30
NM_153029 // N4BP1 // NEDD4 binding protein 1 // 16q12.1 // 9683 /// ENST00000262384 // N4BP1 // NEDD4 binding protein 1 // 16q12.1 // 9683 /// BC152472 // N4BP1 // NEDD4 binding protein 1 // 16q12.1 // 9683	-1.93124	8.15657	4.69e-33	2.95e-30
NM_003400 // XPO1 // exportin 1 (CRM1 homolog, yeast) // 2p15 // 7514 /// ENST00000401558 // XPO1 // exportin 1 (CRM1 homolog, yeast) // 2p15 // 7514 /// ENST00000404992 // XPO1 // exportin 1 (CRM1 homolog, yeast) // 2p15 // 7514 /// ENST00000406957 // XPO1 // exportin 1 (CRM1 homolog, yeast) // 2p15 // 7514 /// ENST00000481214 // XPO1 // exportin 1 (CRM1 homolog, yeast) // 2p15 // 7514 /// BC032…	1.49588	10.9763	5.44e-33	3.4e-30
NM_201634 // TCF7 // transcription factor 7 (T-cell specific, HMG-box) // 5q31.1 // 6932 /// NM_001134851 // TCF7 // transcription factor 7 (T-cell specific, HMG-box) // 5q31.1 // 6932 /// NM_003202 // TCF7 // transcription factor 7 (T-cell specific, HMG-box) // 5q31.1 // 6932 /// NM_201632 // TCF7 // transcription factor 7 (T-cell specific, HMG-box) // 5q31.1 // 6932 /// NM_213648 // TCF7 // tra…	-1.4172	4.61921	5.67e-33	3.51e-30
NM_001198569 // ATP6V0C // ATPase, H+ transporting, lysosomal 16kDa, V0 subunit c // 16p13.3 // 527 /// NM_001694 // ATP6V0C // ATPase, H+ transporting, lysosomal 16kDa, V0 subunit c // 16p13.3 // 527 /// ENST00000330398 // ATP6V0C // ATPase, H+ transporting, lysosomal 16kDa, V0 subunit c // 16p13.3 // 527 /// BC004537 // ATP6V0C // ATPase, H+ transporting, lysosomal 16kDa, V0 subunit c // 16p13.…	-1.47624	7.66147	7.59e-33	4.61e-30
NM_018275 // C7orf43 // chromosome 7 open reading frame 43 // 7q22.1 // 55262 /// NR_039802 // MIR4658 // microRNA 4658 // --- // 100616439 /// ENST00000275726 // C7orf43 // chromosome 7 open reading frame 43 // 7q22.1 // 55262 /// ENST00000316937 // C7orf43 // chromosome 7 open reading frame 43 // 7q22.1 // 55262 /// ENST00000394035 // C7orf43 // chromosome 7 open reading frame 43 // 7q22.1 // 5…	-1.2028	6.8712	1.01e-32	6.08e-30
NR_003013 // SCARNA16 // small Cajal body-specific RNA 16 // 17q25.2 // 677781 /// NM_001039573 // SEC14L1 // SEC14-like 1 (S. cerevisiae) // 17q25.2 // 6397 /// NM_001143998 // SEC14L1 // SEC14-like 1 (S. cerevisiae) // 17q25.2 // 6397 /// NM_001143999 // SEC14L1 // SEC14-like 1 (S. cerevisiae) // 17q25.2 // 6397 /// NM_001144001 // SEC14L1 // SEC14-like 1 (S. cerevisiae) // 17q25.2 // 6397 /// …	-1.72	7.94049	1.17e-32	6.97e-30
NM_001130172 // MYB // v-myb myeloblastosis viral oncogene homolog (avian) // 6q22-q23 // 4602 /// NM_001130173 // MYB // v-myb myeloblastosis viral oncogene homolog (avian) // 6q22-q23 // 4602 /// NM_001161656 // MYB // v-myb myeloblastosis viral oncogene homolog (avian) // 6q22-q23 // 4602 /// NM_001161657 // MYB // v-myb myeloblastosis viral oncogene homolog (avian) // 6q22-q23 // 4602 /// NM_…	4.0761	12.2127	1.19e-32	7.04e-30
NM_181787 // DPY19L4 // dpy-19-like 4 (C. elegans) // 8q22.1 // 286148 /// ENST00000414645 // DPY19L4 // dpy-19-like 4 (C. elegans) // 8q22.1 // 286148 /// BC110870 // DPY19L4 // dpy-19-like 4 (C. elegans) // 8q22.1 // 286148 /// BC126193 // DPY19L4 // dpy-19-like 4 (C. elegans) // 8q22.1 // 286148 /// OTTHUMT00000379339 // DPY19L4 // NULL // --- // --- /// OTTHUMT00000379337 // DPY19L4 // NULL /…	2.01118	7.95105	1.28e-32	7.51e-30
NM_021950 // MS4A1 // membrane-spanning 4-domains, subfamily A, member 1 // 11q12 // 931 /// NM_152866 // MS4A1 // membrane-spanning 4-domains, subfamily A, member 1 // 11q12 // 931 /// ENST00000345732 // MS4A1 // membrane-spanning 4-domains, subfamily A, member 1 // 11q12 // 931 /// ENST00000389939 // MS4A1 // membrane-spanning 4-domains, subfamily A, member 1 // 11q12 // 931 /// ENST00000528313…	-3.91925	6.8591	2.01e-32	1.17e-29
NM_016479 // SHISA5 // shisa homolog 5 (Xenopus laevis) // 3p21.31 // 51246 /// ENST00000296444 // SHISA5 // shisa homolog 5 (Xenopus laevis) // 3p21.31 // 51246 /// ENST00000426002 // SHISA5 // shisa homolog 5 (Xenopus laevis) // 3p21.31 // 51246 /// ENST00000442747 // SHISA5 // shisa homolog 5 (Xenopus laevis) // 3p21.31 // 51246 /// ENST00000443308 // SHISA5 // shisa homolog 5 (Xenopus laevis)…	-1.29402	7.12723	2.4e-32	1.39e-29
NM_000675 // ADORA2A // adenosine A2a receptor // 22q11.23 // 135 /// ENST00000337539 // ADORA2A // adenosine A2a receptor // 22q11.23 // 135 /// ENST00000417596 // ADORA2A // adenosine A2a receptor // 22q11.23 // 135 /// ENST00000491194 // ADORA2A // adenosine A2a receptor // 22q11.23 // 135 /// ENST00000541988 // ADORA2A // adenosine A2a receptor // 22q11.23 // 135 /// BC013780 // ADORA2A // ad…	-1.2314	5.6536	2.49e-32	1.42e-29
NM_000418 // IL4R // interleukin 4 receptor // 16p12.1-p11.2 // 3566 /// NM_001008699 // IL4R // interleukin 4 receptor // 16p12.1-p11.2 // 3566 /// ENST00000170630 // IL4R // interleukin 4 receptor // 16p12.1-p11.2 // 3566 /// ENST00000380922 // IL4R // interleukin 4 receptor // 16p12.1-p11.2 // 3566 /// ENST00000380925 // IL4R // interleukin 4 receptor // 16p12.1-p11.2 // 3566 /// ENST000003957…	-3.1477	8.13705	2.89e-32	1.63e-29
NM_006391 // IPO7 // importin 7 // 11p15.4 // 10527 /// ENST00000379719 // IPO7 // importin 7 // 11p15.4 // 10527 /// BC114929 // IPO7 // importin 7 // 11p15.4 // 10527	2.2609	11.6723	3.04e-32	1.7e-29
NM_001243116 // NFKBIB // nuclear factor of kappa light polypeptide gene enhancer in B-cells inhibitor, beta // 19q13.1 // 4793 /// NM_002503 // NFKBIB // nuclear factor of kappa light polypeptide gene enhancer in B-cells inhibitor, beta // 19q13.1 // 4793 /// NR_040515 // NFKBIB // nuclear factor of kappa light polypeptide gene enhancer in B-cells inhibitor, beta // 19q13.1 // 4793 /// ENST00000…	-1.04157	6.54296	3.34e-32	1.85e-29
NM_020405 // PLXDC1 // plexin domain containing 1 // 17q21.1 // 57125 /// ENST00000315392 // PLXDC1 // plexin domain containing 1 // 17q21.1 // 57125 /// ENST00000394316 // PLXDC1 // plexin domain containing 1 // 17q21.1 // 57125 /// ENST00000394318 // PLXDC1 // plexin domain containing 1 // 17q21.1 // 57125 /// ENST00000444911 // PLXDC1 // plexin domain containing 1 // 17q21.1 // 57125 /// ENST0…	-0.647262	3.89378	4.15e-32	2.27e-29
NM_020775 // KIAA1324 // KIAA1324 // 1p13.3 // 57535 /// BC125208 // KIAA1324 // KIAA1324 // 1p13.3 // 57535 /// ENST00000369938 // KIAA1324 // KIAA1324 // 1p13.3 // 57535 /// ENST00000369939 // KIAA1324 // KIAA1324 // 1p13.3 // 57535 /// ENST00000529753 // KIAA1324 // KIAA1324 // 1p13.3 // 57535 /// OTTHUMT00000032390 // KIAA1324 // NULL // --- // --- /// OTTHUMT00000032388 // KIAA1324 // NULL /…	-2.43136	4.56812	4.56e-32	2.47e-29
NM_001037738 // NPM1 // nucleophosmin (nucleolar phosphoprotein B23, numatrin) // 5q35.1 // 4869 /// NM_002520 // NPM1 // nucleophosmin (nucleolar phosphoprotein B23, numatrin) // 5q35.1 // 4869 /// NM_199185 // NPM1 // nucleophosmin (nucleolar phosphoprotein B23, numatrin) // 5q35.1 // 4869 /// ENST00000296930 // NPM1 // nucleophosmin (nucleolar phosphoprotein B23, numatrin) // 5q35.1 // 4869 //…	2.0504	13.5975	5.33e-32	2.87e-29
NM_031286 // SH3BGRL3 // SH3 domain binding glutamic acid-rich protein like 3 // 1p36.11 // 83442 /// ENST00000270792 // SH3BGRL3 // SH3 domain binding glutamic acid-rich protein like 3 // 1p36.11 // 83442 /// ENST00000319041 // SH3BGRL3 // SH3 domain binding glutamic acid-rich protein like 3 // 1p36.11 // 83442 /// ENST00000374243 // SH3BGRL3 // SH3 domain binding glutamic acid-rich protein like…	-2.04936	8.34267	5.44e-32	2.91e-29
ENST00000390426 // TRAV4 // T cell receptor alpha variable 4 // --- // ---	-1.76327	4.71391	6.54e-32	3.44e-29
NM_016545 // IER5 // immediate early response 5 // 1q25.3 // 51278 /// ENST00000367577 // IER5 // immediate early response 5 // 1q25.3 // 51278 /// ENST00000545568 // IER5 // immediate early response 5 // 1q25.3 // 51278 /// BC000128 // IER5 // immediate early response 5 // 1q25.3 // 51278 /// BC108253 // IER5 // immediate early response 5 // 1q25.3 // 51278 /// OTTHUMT00000085142 // IER5 // NULL…	-2.54153	6.65853	7.22e-32	3.77e-29
ENST00000390360 // TRBV6-4 // T cell receptor beta variable 6-4 // --- // --- /// OTTHUMT00000351239 // TRBV6-4 // NULL // --- // ---	-1.34202	4.27517	7.39e-32	3.83e-29
NM_001098524 // FAM129C // family with sequence similarity 129, member C // 19p13.11 // 199786 /// NM_173544 // FAM129C // family with sequence similarity 129, member C // 19p13.11 // 199786 /// ENST00000300971 // FAM129C // family with sequence similarity 129, member C // 19p13.11 // 199786 /// ENST00000332386 // FAM129C // family with sequence similarity 129, member C // 19p13.11 // 199786 /// …	-1.10703	4.96511	7.66e-32	3.94e-29
NM_002371 // MAL // mal, T-cell differentiation protein // 2q11.1 // 4118 /// NM_022438 // MAL // mal, T-cell differentiation protein // 2q11.1 // 4118 /// NM_022439 // MAL // mal, T-cell differentiation protein // 2q11.1 // 4118 /// NM_022440 // MAL // mal, T-cell differentiation protein // 2q11.1 // 4118 /// BC000458 // MAL // mal, T-cell differentiation protein // 2q11.1 // 4118 /// ENST000003…	-1.52153	4.64177	1e-31	5.13e-29
NM_130783 // TSPAN18 // tetraspanin 18 // 11p11.2 // 90139 /// ENST00000340160 // TSPAN18 // tetraspanin 18 // 11p11.2 // 90139 /// ENST00000520358 // TSPAN18 // tetraspanin 18 // 11p11.2 // 90139 /// BC019342 // TSPAN18 // tetraspanin 18 // 11p11.2 // 90139 /// OTTHUMT00000376197 // TSPAN18 // NULL // --- // --- /// OTTHUMT00000376227 // TSPAN18 // NULL // --- // --- /// OTTHUMT00000376228 // TS…	-0.909907	4.32863	1.04e-31	5.24e-29
NM_001145107 // NELL2 // NEL-like 2 (chicken) // 12q12 // 4753 /// NM_001145108 // NELL2 // NEL-like 2 (chicken) // 12q12 // 4753 /// NM_001145109 // NELL2 // NEL-like 2 (chicken) // 12q12 // 4753 /// NM_001145110 // NELL2 // NEL-like 2 (chicken) // 12q12 // 4753 /// NM_006159 // NELL2 // NEL-like 2 (chicken) // 12q12 // 4753 /// ENST00000333837 // NELL2 // NEL-like 2 (chicken) // 12q12 // 4753 /…	-2.20315	5.01964	1.07e-31	5.35e-29
NM_080914 // ASGR2 // asialoglycoprotein receptor 2 // 17p // 433 /// NM_001181 // ASGR2 // asialoglycoprotein receptor 2 // 17p // 433 /// NM_001201352 // ASGR2 // asialoglycoprotein receptor 2 // 17p // 433 /// NM_080912 // ASGR2 // asialoglycoprotein receptor 2 // 17p // 433 /// NM_080913 // ASGR2 // asialoglycoprotein receptor 2 // 17p // 433 /// ENST00000254850 // ASGR2 // asialoglycoprotein…	-3.01537	5.33064	1.08e-31	5.35e-29
NM_002720 // PPP4C // protein phosphatase 4, catalytic subunit // 16p11.2 // 5531 /// ENST00000279387 // PPP4C // protein phosphatase 4, catalytic subunit // 16p11.2 // 5531 /// BC001416 // PPP4C // protein phosphatase 4, catalytic subunit // 16p11.2 // 5531 /// OTTHUMT00000255155 // PPP4C // NULL // --- // ---	-1.22192	10.7525	1.13e-31	5.58e-29
ENST00000553463 // LOC100506499 // uncharacterized LOC100506499 // --- // 100506499 /// ENST00000553914 // LOC100506499 // uncharacterized LOC100506499 // --- // 100506499 /// ENST00000554129 // LOC100506499 // uncharacterized LOC100506499 // --- // 100506499 /// ENST00000557142 // LOC100506499 // uncharacterized LOC100506499 // --- // 100506499	-1.11283	5.19613	1.21e-31	5.92e-29
NM_198081 // SCML4 // sex comb on midleg-like 4 (Drosophila) // 6q21 // 256380 /// ENST00000369020 // SCML4 // sex comb on midleg-like 4 (Drosophila) // 6q21 // 256380 /// ENST00000369021 // SCML4 // sex comb on midleg-like 4 (Drosophila) // 6q21 // 256380 /// ENST00000369022 // SCML4 // sex comb on midleg-like 4 (Drosophila) // 6q21 // 256380 /// ENST00000369025 // SCML4 // sex comb on midleg-li…	-1.47976	4.48703	1.29e-31	6.28e-29
NM_004232 // SOCS6 // suppressor of cytokine signaling 6 // 18q22.2 // 9306 /// ENST00000397942 // SOCS6 // suppressor of cytokine signaling 6 // 18q22.2 // 9306 /// BC020082 // SOCS6 // suppressor of cytokine signaling 6 // 18q22.2 // 9306 /// OTTHUMT00000256270 // SOCS6 // NULL // --- // ---	0.63366	7.24165	1.42e-31	6.77e-29
NM_006238 // PPARD // peroxisome proliferator-activated receptor delta // 6p21.2 // 5467 /// NM_001171820 // PPARD // peroxisome proliferator-activated receptor delta // 6p21.2 // 5467 /// NM_001171819 // PPARD // peroxisome proliferator-activated receptor delta // 6p21.2 // 5467 /// NM_001171818 // PPARD // peroxisome proliferator-activated receptor delta // 6p21.2 // 5467 /// NM_177435 // PPARD…	-1.34792	5.56099	1.97e-31	9.24e-29
NM_001128309 // TSPAN14 // tetraspanin 14 // 10q23.1 // 81619 /// NM_030927 // TSPAN14 // tetraspanin 14 // 10q23.1 // 81619 /// ENST00000265450 // TSPAN14 // tetraspanin 14 // 10q23.1 // 81619 /// ENST00000341863 // TSPAN14 // tetraspanin 14 // 10q23.1 // 81619 /// ENST00000372156 // TSPAN14 // tetraspanin 14 // 10q23.1 // 81619 /// ENST00000372158 // TSPAN14 // tetraspanin 14 // 10q23.1 // 8161…	-2.18155	7.97963	3.07e-31	1.41e-28
NM_006705 // GADD45G // growth arrest and DNA-damage-inducible, gamma // 9q22.1-q22.2 // 10912 /// ENST00000252506 // GADD45G // growth arrest and DNA-damage-inducible, gamma // 9q22.1-q22.2 // 10912 /// ENST00000375769 // GADD45G // growth arrest and DNA-damage-inducible, gamma // 9q22.1-q22.2 // 10912 /// ENST00000494726 // GADD45G // growth arrest and DNA-damage-inducible, gamma // 9q22.1-q22.…	-0.858378	5.20195	3.19e-31	1.46e-28
NM_020728 // ESYT2 // extended synaptotagmin-like protein 2 // 7q36.3 // 57488 /// ENST00000251527 // ESYT2 // extended synaptotagmin-like protein 2 // 7q36.3 // 57488 /// ENST00000377650 // ESYT2 // extended synaptotagmin-like protein 2 // 7q36.3 // 57488 /// ENST00000421679 // ESYT2 // extended synaptotagmin-like protein 2 // 7q36.3 // 57488 /// ENST00000429474 // ESYT2 // extended synaptotagmi…	1.88565	12.1237	4.32e-31	1.94e-28
NM_006532 // ELL // elongation factor RNA polymerase II // 19p13.1 // 8178 /// ENST00000262809 // ELL // elongation factor RNA polymerase II // 19p13.1 // 8178 /// ENST00000392395 // ELL // elongation factor RNA polymerase II // 19p13.1 // 8178 /// BC049195 // ELL // elongation factor RNA polymerase II // 19p13.1 // 8178	-1.76449	7.09963	4.51e-31	2.02e-28
NM_016584 // IL23A // interleukin 23, alpha subunit p19 // 12q13.3 // 51561 /// ENST00000228534 // IL23A // interleukin 23, alpha subunit p19 // 12q13.3 // 51561 /// BC066267 // IL23A // interleukin 23, alpha subunit p19 // 12q13.3 // 51561	-0.890595	4.25011	4.84e-31	2.15e-28
NM_001113347 // ECE1 // endothelin converting enzyme 1 // 1p36.1 // 1889 /// NM_001113348 // ECE1 // endothelin converting enzyme 1 // 1p36.1 // 1889 /// NM_001113349 // ECE1 // endothelin converting enzyme 1 // 1p36.1 // 1889 /// NM_001397 // ECE1 // endothelin converting enzyme 1 // 1p36.1 // 1889 /// ENST00000264205 // ECE1 // endothelin converting enzyme 1 // 1p36.1 // 1889 /// ENST0000035707…	-3.15434	7.03086	4.91e-31	2.15e-28
ENST00000419499 // LINC00402 // long intergenic non-protein coding RNA 402 // --- // 100507612 /// OTTHUMT00000045273 // LINC00402 // NULL // --- // ---	-1.46948	4.96338	5.56e-31	2.42e-28
NM_001244698 // ZFP36L1 // ZFP36 ring finger protein-like 1 // 14q22-q24 // 677 /// NM_001244701 // ZFP36L1 // ZFP36 ring finger protein-like 1 // 14q22-q24 // 677 /// NM_004926 // ZFP36L1 // ZFP36 ring finger protein-like 1 // 14q22-q24 // 677 /// ENST00000336440 // ZFP36L1 // ZFP36 ring finger protein-like 1 // 14q22-q24 // 677 /// ENST00000435246 // ZFP36L1 // zinc finger protein 36, C3H type-…	-4.4881	8.10901	7.74e-31	3.31e-28
ENST00000390536 // TRAJ1 // T cell receptor alpha joining 1 (non-functional) // --- // ---	-1.49089	4.22101	7.75e-31	3.31e-28
NM_001159767 // BZW2 // basic leucine zipper and W2 domains 2 // 7p21.1 // 28969 /// NM_014038 // BZW2 // basic leucine zipper and W2 domains 2 // 7p21.1 // 28969 /// NR_027624 // BZW2 // basic leucine zipper and W2 domains 2 // 7p21.1 // 28969 /// ENST00000258761 // BZW2 // basic leucine zipper and W2 domains 2 // 7p21.1 // 28969 /// ENST00000405202 // BZW2 // basic leucine zipper and W2 domains…	2.4891	8.85354	7.79e-31	3.31e-28
ENST00000390430 // TRAV8-1 // T cell receptor alpha variable 8-1 // --- // ---	-1.69565	3.92064	8.5e-31	3.59e-28
NM_001256336 // CHD1L // chromodomain helicase DNA binding protein 1-like // 1q12 // 9557 /// NM_001256337 // CHD1L // chromodomain helicase DNA binding protein 1-like // 1q12 // 9557 /// NM_001256338 // CHD1L // chromodomain helicase DNA binding protein 1-like // 1q12 // 9557 /// NM_004284 // CHD1L // chromodomain helicase DNA binding protein 1-like // 1q12 // 9557 /// NM_024568 // CHD1L // chro…	1.94637	8.93142	1.07e-30	4.48e-28
NM_052838 // SEPT1 // septin 1 // 16p11.1 // 1731 /// ENST00000321367 // SEPT1 // septin 1 // 16p11.1 // 1731 /// BC012161 // SEPT1 // septin 1 // 16p11.1 // 1731 /// OTTHUMT00000109636 // SEPT1 // NULL // --- // ---	-3.2779	7.2126	1.27e-30	5.21e-28
NM_001145467 // NCR3 // natural cytotoxicity triggering receptor 3 // 6p21.3 // 259197 /// NM_001145466 // NCR3 // natural cytotoxicity triggering receptor 3 // 6p21.3 // 259197 /// NM_147130 // NCR3 // natural cytotoxicity triggering receptor 3 // 6p21.3 // 259197 /// ENST00000340027 // NCR3 // natural cytotoxicity triggering receptor 3 // 6p21.3 // 259197 /// ENST00000376071 // NCR3 // natural …	-1.13303	4.45955	1.35e-30	5.31e-28
NM_001145466 // NCR3 // natural cytotoxicity triggering receptor 3 // 6p21.3 // 259197 /// NM_001145467 // NCR3 // natural cytotoxicity triggering receptor 3 // 6p21.3 // 259197 /// NM_147130 // NCR3 // natural cytotoxicity triggering receptor 3 // 6p21.3 // 259197 /// BC018752 // NCR3 // natural cytotoxicity triggering receptor 3 // 6p21.3 // 259197 /// BC052582 // NCR3 // natural cytotoxicity t…	-1.13303	4.45955	1.35e-30	5.31e-28
NM_001145466 // NCR3 // natural cytotoxicity triggering receptor 3 // 6p21.3 // 259197 /// NM_001145467 // NCR3 // natural cytotoxicity triggering receptor 3 // 6p21.3 // 259197 /// NM_147130 // NCR3 // natural cytotoxicity triggering receptor 3 // 6p21.3 // 259197 /// BC018752 // NCR3 // natural cytotoxicity triggering receptor 3 // 6p21.3 // 259197 /// BC052582 // NCR3 // natural cytotoxicity t…	-1.13303	4.45955	1.35e-30	5.31e-28
NM_001145466 // NCR3 // natural cytotoxicity triggering receptor 3 // 6p21.3 // 259197 /// NM_001145467 // NCR3 // natural cytotoxicity triggering receptor 3 // 6p21.3 // 259197 /// NM_147130 // NCR3 // natural cytotoxicity triggering receptor 3 // 6p21.3 // 259197 /// BC018752 // NCR3 // natural cytotoxicity triggering receptor 3 // 6p21.3 // 259197 /// BC052582 // NCR3 // natural cytotoxicity t…	-1.13303	4.45955	1.35e-30	5.31e-28
NM_001145466 // NCR3 // natural cytotoxicity triggering receptor 3 // 6p21.3 // 259197 /// NM_001145467 // NCR3 // natural cytotoxicity triggering receptor 3 // 6p21.3 // 259197 /// NM_147130 // NCR3 // natural cytotoxicity triggering receptor 3 // 6p21.3 // 259197 /// BC018752 // NCR3 // natural cytotoxicity triggering receptor 3 // 6p21.3 // 259197 /// BC052582 // NCR3 // natural cytotoxicity t…	-1.13303	4.45955	1.35e-30	5.31e-28
NM_001145466 // NCR3 // natural cytotoxicity triggering receptor 3 // 6p21.3 // 259197 /// NM_001145467 // NCR3 // natural cytotoxicity triggering receptor 3 // 6p21.3 // 259197 /// NM_147130 // NCR3 // natural cytotoxicity triggering receptor 3 // 6p21.3 // 259197 /// BC018752 // NCR3 // natural cytotoxicity triggering receptor 3 // 6p21.3 // 259197 /// BC052582 // NCR3 // natural cytotoxicity t…	-1.13303	4.45955	1.35e-30	5.31e-28
NM_001145466 // NCR3 // natural cytotoxicity triggering receptor 3 // 6p21.3 // 259197 /// NM_001145467 // NCR3 // natural cytotoxicity triggering receptor 3 // 6p21.3 // 259197 /// NM_147130 // NCR3 // natural cytotoxicity triggering receptor 3 // 6p21.3 // 259197 /// BC018752 // NCR3 // natural cytotoxicity triggering receptor 3 // 6p21.3 // 259197 /// BC052582 // NCR3 // natural cytotoxicity t…	-1.13303	4.45955	1.35e-30	5.31e-28
NM_006909 // RASGRF2 // Ras protein-specific guanine nucleotide-releasing factor 2 // 5q13 // 5924 /// ENST00000265080 // RASGRF2 // Ras protein-specific guanine nucleotide-releasing factor 2 // 5q13 // 5924 /// ENST00000502677 // RASGRF2 // Ras protein-specific guanine nucleotide-releasing factor 2 // 5q13 // 5924 /// BC126112 // RASGRF2 // Ras protein-specific guanine nucleotide-releasing facto…	-1.31884	4.46683	1.4e-30	5.5e-28
NM_052939 // FCRL3 // Fc receptor-like 3 // 1q21-q22 // 115352 /// BC028933 // FCRL3 // Fc receptor-like 3 // 1q21-q22 // 115352 /// ENST00000292392 // FCRL3 // Fc receptor-like 3 // 1q21-q22 // 115352 /// ENST00000368184 // FCRL3 // Fc receptor-like 3 // 1q21-q22 // 115352 /// ENST00000473231 // FCRL3 // Fc receptor-like 3 // 1q21-q22 // 115352 /// ENST00000368186 // FCRL3 // Fc receptor-like 3 …	-2.6003	5.2548	1.64e-30	6.24e-28
NM_014037 // SLC6A16 // solute carrier family 6, member 16 // 19q13.33 // 28968 /// ENST00000335875 // SLC6A16 // solute carrier family 6, member 16 // 19q13.33 // 28968 /// ENST00000454748 // SLC6A16 // solute carrier family 6, member 16 // 19q13.33 // 28968 /// BC034948 // SLC6A16 // solute carrier family 6, member 16 // 19q13.33 // 28968	-0.920216	4.41774	1.7e-30	6.45e-28
NM_015388 // YIPF3 // Yip1 domain family, member 3 // 6p21.1 // 25844 /// ENST00000372422 // YIPF3 // Yip1 domain family, member 3 // 6p21.1 // 25844 /// ENST00000504851 // YIPF3 // Yip1 domain family, member 3 // 6p21.1 // 25844 /// ENST00000506469 // YIPF3 // Yip1 domain family, member 3 // 6p21.1 // 25844 /// BC019297 // YIPF3 // Yip1 domain family, member 3 // 6p21.1 // 25844 /// OTTHUMT00000…	-1.37226	8.94184	1.73e-30	6.52e-28
NM_001145466 // NCR3 // natural cytotoxicity triggering receptor 3 // 6p21.3 // 259197 /// NM_001145467 // NCR3 // natural cytotoxicity triggering receptor 3 // 6p21.3 // 259197 /// NM_147130 // NCR3 // natural cytotoxicity triggering receptor 3 // 6p21.3 // 259197 /// BC018752 // NCR3 // natural cytotoxicity triggering receptor 3 // 6p21.3 // 259197 /// BC052582 // NCR3 // natural cytotoxicity t…	-1.13714	4.45716	1.86e-30	6.99e-28
NM_001142473 // FAIM3 // Fas apoptotic inhibitory molecule 3 // 1q32.1 // 9214 /// NM_001193338 // FAIM3 // Fas apoptotic inhibitory molecule 3 // 1q32.1 // 9214 /// NM_005449 // FAIM3 // Fas apoptotic inhibitory molecule 3 // 1q32.1 // 9214 /// BC006401 // FAIM3 // Fas apoptotic inhibitory molecule 3 // 1q32.1 // 9214 /// ENST00000420007 // FAIM3 // Fas apoptotic inhibitory molecule 3 // 1q32.1 …	-3.69829	7.19865	1.9e-30	7.1e-28
NM_001159491 // BRI3 // brain protein I3 // 7q21.3 // 25798 /// NM_015379 // BRI3 // brain protein I3 // 7q21.3 // 25798 /// ENST00000297290 // BRI3 // brain protein I3 // 7q21.3 // 25798 /// ENST00000473967 // BRI3 // brain protein I3 // 7q21.3 // 25798 /// ENST00000539286 // BRI3 // brain protein I3 // 7q21.3 // 25798 /// BC018737 // BRI3 // brain protein I3 // 7q21.3 // 25798 /// BC062370 // B…	-1.8587	6.54645	2.04e-30	7.58e-28
NM_001039711 // DEDD // death effector domain containing // 1q23.3 // 9191 /// NM_001039712 // DEDD // death effector domain containing // 1q23.3 // 9191 /// NM_032998 // DEDD // death effector domain containing // 1q23.3 // 9191 /// ENST00000368005 // DEDD // death effector domain containing // 1q23.3 // 9191 /// ENST00000368006 // DEDD // death effector domain containing // 1q23.3 // 9191 /// E…	-1.21902	8.03803	2.18e-30	8.05e-28
NM_004939 // DDX1 // DEAD (Asp-Glu-Ala-Asp) box helicase 1 // 2p24 // 1653 /// ENST00000233084 // DDX1 // DEAD (Asp-Glu-Ala-Asp) box helicase 1 // 2p24 // 1653 /// ENST00000381341 // DDX1 // DEAD (Asp-Glu-Ala-Asp) box helicase 1 // 2p24 // 1653 /// ENST00000543614 // DDX1 // DEAD (Asp-Glu-Ala-Asp) box helicase 1 // 2p24 // 1653 /// BC012132 // DDX1 // DEAD (Asp-Glu-Ala-Asp) box helicase 1 // 2p24…	1.6973	10.3592	2.39e-30	8.77e-28
NM_053046 // EGLN2 // egl nine homolog 2 (C. elegans) // 19q13.2 // 112398 /// NM_080732 // EGLN2 // egl nine homolog 2 (C. elegans) // 19q13.2 // 112398 /// ENST00000303961 // EGLN2 // egl nine homolog 2 (C. elegans) // 19q13.2 // 112398 /// ENST00000406058 // EGLN2 // egl nine homolog 2 (C. elegans) // 19q13.2 // 112398 /// BC036051 // EGLN2 // egl nine homolog 2 (C. elegans) // 19q13.2 // 1123…	-0.670871	7.18052	2.53e-30	9.26e-28
NM_015266 // SLC9A8 // solute carrier family 9, subfamily A (NHE8, cation proton antiporter 8), member 8 // 20q13.13 // 23315 /// ENST00000361573 // SLC9A8 // solute carrier family 9, subfamily A (NHE8, cation proton antiporter 8), member 8 // 20q13.13 // 23315 /// ENST00000417961 // SLC9A8 // solute carrier family 9, subfamily A (NHE8, cation proton antiporter 8), member 8 // 20q13.13 // 23315 /…	-2.01868	10.0159	3.11e-30	1.13e-27
NM_001174060 // OSBPL10 // oxysterol binding protein-like 10 // 3p22.3 // 114884 /// NM_017784 // OSBPL10 // oxysterol binding protein-like 10 // 3p22.3 // 114884 /// ENST00000396556 // OSBPL10 // oxysterol binding protein-like 10 // 3p22.3 // 114884 /// ENST00000438237 // OSBPL10 // oxysterol binding protein-like 10 // 3p22.3 // 114884 /// ENST00000467647 // OSBPL10 // oxysterol binding protein-…	-0.667573	4.37864	3.47e-30	1.25e-27
NM_030640 // DUSP16 // dual specificity phosphatase 16 // 12p13 // 80824 /// ENST00000228862 // DUSP16 // dual specificity phosphatase 16 // 12p13 // 80824 /// ENST00000298573 // DUSP16 // dual specificity phosphatase 16 // 12p13 // 80824 /// ENST00000545864 // DUSP16 // dual specificity phosphatase 16 // 12p13 // 80824 /// BC042101 // DUSP16 // dual specificity phosphatase 16 // 12p13 // 80824 /…	-2.01361	5.29268	4.18e-30	1.46e-27
NM_000127 // EXT1 // exostosin glycosyltransferase 1 // 8q24.11 // 2131 /// ENST00000378204 // EXT1 // exostosin glycosyltransferase 1 // 8q24.11 // 2131 /// BC001174 // EXT1 // exostosin glycosyltransferase 1 // 8q24.11 // 2131 /// OTTHUMT00000132768 // EXT1 // NULL // --- // --- /// OTTHUMT00000132770 // EXT1 // NULL // --- // --- /// OTTHUMT00000316377 // EXT1 // NULL // --- // ---	-3.11049	5.6533	4.87e-30	1.67e-27
NR_038446 // LINC00861 // long intergenic non-protein coding RNA 861 // 8q24.13 // 100130231 /// NR_038447 // LINC00861 // long intergenic non-protein coding RNA 861 // 8q24.13 // 100130231 /// ENST00000500989 // LINC00861 // long intergenic non-protein coding RNA 861 // 8q24.13 // 100130231 /// OTTHUMT00000381473 // OTTHUMG00000165025 // NULL // --- // --- /// OTTHUMT00000381473 // RP11-622O11.2…	-2.34803	4.91074	4.99e-30	1.7e-27
NM_005356 // LCK // lymphocyte-specific protein tyrosine kinase // 1p34.3 // 3932 /// NM_001042771 // LCK // lymphocyte-specific protein tyrosine kinase // 1p34.3 // 3932 /// BC013200 // LCK // lymphocyte-specific protein tyrosine kinase // 1p34.3 // 3932 /// ENST00000336890 // LCK // lymphocyte-specific protein tyrosine kinase // 1p34.3 // 3932 /// ENST00000373564 // LCK // lymphocyte-specific p…	-2.03729	5.85404	5.49e-30	1.85e-27
NM_007209 // RPL35 // ribosomal protein L35 // 9q34.1 // 11224 /// ENST00000348462 // RPL35 // ribosomal protein L35 // 9q34.1 // 11224 /// ENST00000487431 // RPL35 // ribosomal protein L35 // 9q34.1 // 11224 /// BC000348 // RPL35 // ribosomal protein L35 // 9q34.1 // 11224 /// BC010919 // RPL35 // ribosomal protein L35 // 9q34.1 // 11224 /// BC071915 // RPL35 // ribosomal protein L35 // 9q34.1 /…	1.09201	14.3185	6.21e-30	2.08e-27
ENST00000390433 // TRAV12-1 // T cell receptor alpha variable 12-1 // --- // ---	-2.52344	4.92851	7.45e-30	2.48e-27
NR_037141 // ATP6V0CP3 // ATPase, H+ transporting, lysosomal 16kDa, V0 subunit c pseudogene 3 // 6p21.1 // 442211	-1.01715	4.59484	8.37e-30	2.76e-27
NM_001259 // CDK6 // cyclin-dependent kinase 6 // 7q21-q22 // 1021 /// NM_001145306 // CDK6 // cyclin-dependent kinase 6 // 7q21-q22 // 1021 /// ENST00000265734 // CDK6 // cyclin-dependent kinase 6 // 7q21-q22 // 1021 /// ENST00000424848 // CDK6 // cyclin-dependent kinase 6 // 7q21-q22 // 1021 /// ENST00000491250 // CDK6 // cyclin-dependent kinase 6 // 7q21-q22 // 1021 /// BC052264 // CDK6 // cyc…	4.59655	11.4117	8.42e-30	2.76e-27
NM_001160008 // NRG1 // neuregulin 1 // 8p12 // 3084 /// NM_001159995 // NRG1 // neuregulin 1 // 8p12 // 3084 /// NM_001159996 // NRG1 // neuregulin 1 // 8p12 // 3084 /// NM_001159999 // NRG1 // neuregulin 1 // 8p12 // 3084 /// NM_001160001 // NRG1 // neuregulin 1 // 8p12 // 3084 /// NM_001160002 // NRG1 // neuregulin 1 // 8p12 // 3084 /// NM_001160004 // NRG1 // neuregulin 1 // 8p12 // 3084 /// …	-1.98599	4.22073	8.79e-30	2.86e-27
NM_001130031 // ZNF562 // zinc finger protein 562 // 19p13.2 // 54811 /// NM_001130032 // ZNF562 // zinc finger protein 562 // 19p13.2 // 54811 /// NM_017656 // ZNF562 // zinc finger protein 562 // 19p13.2 // 54811 /// ENST00000293648 // ZNF562 // zinc finger protein 562 // 19p13.2 // 54811 /// ENST00000448622 // ZNF562 // zinc finger protein 562 // 19p13.2 // 54811 /// ENST00000453372 // ZNF562 …	1.9183	10.0963	1.55e-29	4.92e-27
NM_144770 // RBM11 // RNA binding motif protein 11 // 21q11 // 54033 /// BC030196 // RBM11 // RNA binding motif protein 11 // 21q11 // 54033 /// ENST00000468643 // RBM11 // RNA binding motif protein 11 // 21q11 // 54033 /// ENST00000400577 // RBM11 // RNA binding motif protein 11 // 21q11 // 54033 /// OTTHUMT00000157818 // RBM11 // NULL // --- // --- /// OTTHUMT00000157819 // RBM11 // NULL // ---…	-1.0199	4.0027	1.79e-29	5.64e-27
NM_001100814 // TMEM55B // transmembrane protein 55B // 14q11.2 // 90809 /// NM_144568 // TMEM55B // transmembrane protein 55B // 14q11.2 // 90809 /// ENST00000250489 // TMEM55B // transmembrane protein 55B // 14q11.2 // 90809 /// ENST00000398020 // TMEM55B // transmembrane protein 55B // 14q11.2 // 90809 /// ENST00000554028 // TMEM55B // transmembrane protein 55B // 14q11.2 // 90809 /// BC002867…	-1.03634	8.28979	2.11e-29	6.59e-27
NM_025069 // ZNF703 // zinc finger protein 703 // 8p11.23 // 80139 /// ENST00000331569 // ZNF703 // zinc finger protein 703 // 8p11.23 // 80139 /// ENST00000397235 // ZNF703 // zinc finger protein 703 // 8p11.23 // 80139 /// BC032534 // ZNF703 // zinc finger protein 703 // 8p11.23 // 80139 /// OTTHUMT00000376683 // ZNF703 // NULL // --- // ---	-0.832216	4.77176	2.16e-29	6.7e-27
NM_001122821 // SET // SET nuclear oncogene // 9q34 // 6418 /// NM_001248000 // SET // SET nuclear oncogene // 9q34 // 6418 /// NM_001248001 // SET // SET nuclear oncogene // 9q34 // 6418 /// NM_003011 // SET // SET nuclear oncogene // 9q34 // 6418 /// ENST00000322030 // SET // SET nuclear oncogene // 9q34 // 6418 /// ENST00000372686 // SET // SET nuclear oncogene // 9q34 // 6418 /// ENST00000372…	1.4476	12.7725	4.65e-29	1.4e-26
NM_001243077 // CD28 // CD28 molecule // 2q33 // 940 /// NM_001243078 // CD28 // CD28 molecule // 2q33 // 940 /// NM_006139 // CD28 // CD28 molecule // 2q33 // 940 /// ENST00000324106 // CD28 // CD28 molecule // 2q33 // 940 /// ENST00000374478 // CD28 // CD28 molecule // 2q33 // 940 /// ENST00000374481 // CD28 // CD28 molecule // 2q33 // 940 /// ENST00000458610 // CD28 // CD28 molecule // 2q33 //…	-2.52696	5.10969	4.78e-29	1.43e-26
NM_014498 // GOLIM4 // golgi integral membrane protein 4 // 3q26.2 // 27333 /// ENST00000309027 // GOLIM4 // golgi integral membrane protein 4 // 3q26.2 // 27333 /// ENST00000470487 // GOLIM4 // golgi integral membrane protein 4 // 3q26.2 // 27333 /// OTTHUMT00000351279 // GOLIM4 // NULL // --- // --- /// OTTHUMT00000351278 // GOLIM4 // NULL // --- // --- /// OTTHUMT00000351280 // GOLIM4 // NULL …	2.30192	10.0011	4.97e-29	1.47e-26
NM_004281 // BAG3 // BCL2-associated athanogene 3 // 10q25.2-q26.2 // 9531 /// ENST00000369085 // BAG3 // BCL2-associated athanogene 3 // 10q25.2-q26.2 // 9531 /// BC006418 // BAG3 // BCL2-associated athanogene 3 // 10q25.2-q26.2 // 9531 /// BC014656 // BAG3 // BCL2-associated athanogene 3 // 10q25.2-q26.2 // 9531 /// BC107786 // BAG3 // BCL2-associated athanogene 3 // 10q25.2-q26.2 // 9531 /// O…	-2.73174	4.87124	5.49e-29	1.61e-26
NR_030280 // MIR554 // microRNA 554 // 1q21.3 // 693139 /// ENST00000384874 // MIR554 // microRNA 554 // 1q21.3 // 693139	-1.098	3.05313	5.82e-29	1.69e-26
ENST00000557072 // LOC100996339 // uncharacterized LOC100996339 // --- // 100996339	-0.808108	4.02546	6.13e-29	1.77e-26
NM_000987 // RPL26 // ribosomal protein L26 // 17p13 // 6154 /// ENST00000293842 // RPL26 // ribosomal protein L26 // 17p13 // 6154 /// BC071664 // RPL26 // ribosomal protein L26 // 17p13 // 6154 /// OTTHUMT00000226997 // RPL26 // NULL // --- // ---	1.5747	17.2678	6.43e-29	1.85e-26
NM_001242867 // KIR3DL2 // killer cell immunoglobulin-like receptor, three domains, long cytoplasmic tail, 2 // 19q13.4 // 3812 /// NM_006737 // KIR3DL2 // killer cell immunoglobulin-like receptor, three domains, long cytoplasmic tail, 2 // 19q13.4 // 3812 /// ENST00000270442 // LOC727787 // killer cell immunoglobulin-like receptor, three domains, long cytoplasmic tail, 2-like // --- // 727787 //…	-1.87166	5.35908	6.69e-29	1.92e-26
NM_003932 // ST13 // suppression of tumorigenicity 13 (colon carcinoma) (Hsp70 interacting protein) // 22q13.2 // 6767 /// BC107148 // ST13 // suppression of tumorigenicity 13 (colon carcinoma) (Hsp70 interacting protein) // 22q13.2 // 6767 /// ENST00000216218 // ST13 // suppression of tumorigenicity 13 (colon carcinoma) (Hsp70 interacting protein) // 22q13.2 // 6767 /// ENST00000542699 // ST13 /…	1.78557	11.4665	7.08e-29	2.01e-26
NM_021181 // SLAMF7 // SLAM family member 7 // 1q23.1-q24.1 // 57823 /// ENST00000359331 // SLAMF7 // SLAM family member 7 // 1q23.1-q24.1 // 57823 /// ENST00000368042 // SLAMF7 // SLAM family member 7 // 1q23.1-q24.1 // 57823 /// ENST00000368043 // SLAMF7 // SLAM family member 7 // 1q23.1-q24.1 // 57823 /// ENST00000441662 // SLAMF7 // SLAM family member 7 // 1q23.1-q24.1 // 57823 /// ENST000004…	-3.32909	5.8925	7.15e-29	2.02e-26
NM_025113 // KIAA0226L // KIAA0226-like // 13q14.13 // 80183 /// ENST00000322896 // KIAA0226L // KIAA0226-like // 13q14.13 // 80183 /// ENST00000378781 // KIAA0226L // KIAA0226-like // 13q14.13 // 80183 /// ENST00000378784 // KIAA0226L // KIAA0226-like // 13q14.13 // 80183 /// ENST00000378787 // KIAA0226L // KIAA0226-like // 13q14.13 // 80183 /// ENST00000378797 // KIAA0226L // KIAA0226-like // 1…	-2.64398	5.398	8.28e-29	2.32e-26
NM_001002 // RPLP0 // ribosomal protein, large, P0 // 12q24.2 // 6175 /// NM_053275 // RPLP0 // ribosomal protein, large, P0 // 12q24.2 // 6175 /// ENST00000228306 // RPLP0 // ribosomal protein, large, P0 // 12q24.2 // 6175 /// ENST00000313104 // RPLP0 // ribosomal protein, large, P0 // 12q24.2 // 6175 /// ENST00000392514 // RPLP0 // ribosomal protein, large, P0 // 12q24.2 // 6175 /// ENST0000054…	2.14783	13.6167	8.29e-29	2.32e-26
NR_034150 // LOC730227 // uncharacterized LOC730227 // 1q32.1 // 730227 /// NR_034151 // LOC730227 // uncharacterized LOC730227 // 1q32.1 // 730227 /// ENST00000457348 // LOC730227 // uncharacterized LOC730227 // 1q32.1 // 730227 /// OTTHUMT00000087170 // OTTHUMG00000035835 // NULL // --- // --- /// OTTHUMT00000087170 // RP11-134P9.1 // NULL // --- // --- /// OTTHUMT00000098780 // OTTHUMG00000035…	-1.24894	5.14254	1.02e-28	2.84e-26
NM_001984 // ESD // esterase D // 13q14.1-q14.2 // 2098 /// ENST00000378697 // ESD // esterase D // 13q14.1-q14.2 // 2098 /// ENST00000378720 // ESD // esterase D // 13q14.1-q14.2 // 2098 /// ENST00000495654 // ESD // esterase D // 13q14.1-q14.2 // 2098 /// BC001169 // ESD // esterase D // 13q14.1-q14.2 // 2098 /// OTTHUMT00000044828 // ESD // NULL // --- // --- /// OTTHUMT00000044826 // ESD // N…	1.6886	10.892	1.09e-28	3.03e-26
NM_001130910 // CCRL2 // chemokine (C-C motif) receptor-like 2 // 3p21 // 9034 /// NM_003965 // CCRL2 // chemokine (C-C motif) receptor-like 2 // 3p21 // 9034 /// ENST00000357392 // CCRL2 // chemokine (C-C motif) receptor-like 2 // 3p21 // 9034 /// ENST00000399036 // CCRL2 // chemokine (C-C motif) receptor-like 2 // 3p21 // 9034 /// ENST00000400880 // CCRL2 // chemokine (C-C motif) receptor-like …	-2.64893	6.27402	1.2e-28	3.3e-26
NM_024622 // FASTKD1 // FAST kinase domains 1 // 2q31 // 79675 /// ENST00000453153 // FASTKD1 // FAST kinase domains 1 // 2q31 // 79675 /// ENST00000453929 // FASTKD1 // FAST kinase domains 1 // 2q31 // 79675 /// ENST00000495505 // FASTKD1 // FAST kinase domains 1 // 2q31 // 79675 /// BC032687 // FASTKD1 // FAST kinase domains 1 // 2q31 // 79675 /// OTTHUMT00000337794 // FASTKD1 // NULL // --- //…	1.85041	8.17948	1.26e-28	3.46e-26
NM_001003941 // OGDH // oxoglutarate (alpha-ketoglutarate) dehydrogenase (lipoamide) // 7p14-p13 // 4967 /// NM_001165036 // OGDH // oxoglutarate (alpha-ketoglutarate) dehydrogenase (lipoamide) // 7p14-p13 // 4967 /// NM_002541 // OGDH // oxoglutarate (alpha-ketoglutarate) dehydrogenase (lipoamide) // 7p14-p13 // 4967 /// BC004964 // OGDH // oxoglutarate (alpha-ketoglutarate) dehydrogenase (lipoa…	-1.78127	9.23824	1.31e-28	3.56e-26
NM_144669 // GLT1D1 // glycosyltransferase 1 domain containing 1 // 12q24.33 // 144423 /// ENST00000281703 // GLT1D1 // glycosyltransferase 1 domain containing 1 // 12q24.33 // 144423 /// ENST00000442111 // GLT1D1 // glycosyltransferase 1 domain containing 1 // 12q24.33 // 144423 /// ENST00000537468 // GLT1D1 // glycosyltransferase 1 domain containing 1 // 12q24.33 // 144423 /// BC043528 // GLT1D…	-4.98335	6.7744	1.39e-28	3.75e-26
NM_001144951 // GLYCTK // glycerate kinase // 3p21.1 // 132158 /// NM_145262 // GLYCTK // glycerate kinase // 3p21.1 // 132158 /// NR_026699 // GLYCTK // glycerate kinase // 3p21.1 // 132158 /// NR_026700 // GLYCTK // glycerate kinase // 3p21.1 // 132158 /// NR_026701 // GLYCTK // glycerate kinase // 3p21.1 // 132158 /// NR_026702 // GLYCTK // glycerate kinase // 3p21.1 // 132158 /// BC042151 // …	-0.513918	5.0456	1.63e-28	4.35e-26
NM_001166621 // TRAPPC1 // trafficking protein particle complex 1 // 17p13.1 // 58485 /// NM_021210 // TRAPPC1 // trafficking protein particle complex 1 // 17p13.1 // 58485 /// NR_030684 // TRAPPC1 // trafficking protein particle complex 1 // 17p13.1 // 58485 /// NR_030697 // TRAPPC1 // trafficking protein particle complex 1 // 17p13.1 // 58485 /// ENST00000303731 // TRAPPC1 // trafficking protei…	-1.70885	11.6749	1.69e-28	4.5e-26
NM_006360 // EIF3M // eukaryotic translation initiation factor 3, subunit M // 11p13 // 10480 /// ENST00000524896 // EIF3M // eukaryotic translation initiation factor 3, subunit M // 11p13 // 10480 /// ENST00000531120 // EIF3M // eukaryotic translation initiation factor 3, subunit M // 11p13 // 10480 /// ENST00000532054 // EIF3M // eukaryotic translation initiation factor 3, subunit M // 11p13 //…	2.03217	13.387	1.83e-28	4.8e-26
NM_001161452 // CYB561A3 // cytochrome b561 family, member A3 // 11q12.2 // 220002 /// NM_001161454 // CYB561A3 // cytochrome b561 family, member A3 // 11q12.2 // 220002 /// NM_153611 // CYB561A3 // cytochrome b561 family, member A3 // 11q12.2 // 220002 /// ENST00000294072 // CYB561A3 // cytochrome b561 family, member A3 // 11q12.2 // 220002 /// ENST00000426130 // CYB561A3 // cytochrome b561 fami…	-1.0459	6.59702	2.27e-28	5.9e-26
NM_016511 // CLEC1A // C-type lectin domain family 1, member A // 12p13.2 // 51267 /// BC067746 // CLEC1A // C-type lectin domain family 1, member A // 12p13.2 // 51267 /// ENST00000420265 // CLEC1A // C-type lectin domain family 1, member A // 12p13.2 // 51267 /// ENST00000457018 // CLEC1A // C-type lectin domain family 1, member A // 12p13.2 // 51267 /// BC039072 // CLEC1A // C-type lectin doma…	-0.746124	3.60632	2.29e-28	5.91e-26
NM_001080770 // KIR2DL4 // killer cell immunoglobulin-like receptor, two domains, long cytoplasmic tail, 4 // 19q13.4 // 3805 /// NM_001080772 // KIR2DL4 // killer cell immunoglobulin-like receptor, two domains, long cytoplasmic tail, 4 // 19q13.4 // 3805 /// NM_002255 // KIR2DL4 // killer cell immunoglobulin-like receptor, two domains, long cytoplasmic tail, 4 // 19q13.4 // 3805 /// BC041611 // …	-0.762259	4.21353	2.33e-28	6e-26
NM_001170553 // VSIG1 // V-set and immunoglobulin domain containing 1 // Xq22.3 // 340547 /// NM_182607 // VSIG1 // V-set and immunoglobulin domain containing 1 // Xq22.3 // 340547 /// ENST00000217957 // VSIG1 // V-set and immunoglobulin domain containing 1 // Xq22.3 // 340547 /// ENST00000415430 // VSIG1 // V-set and immunoglobulin domain containing 1 // Xq22.3 // 340547 /// ENST00000485533 // V…	-1.569	4.56306	2.53e-28	6.5e-26
NM_152672 // SLC51A // solute carrier family 51, alpha subunit // 3q29 // 200931 /// ENST00000296327 // SLC51A // solute carrier family 51, alpha subunit // 3q29 // 200931 /// ENST00000479732 // SLC51A // solute carrier family 51, alpha subunit // 3q29 // 200931 /// BC029606 // SLC51A // solute carrier family 51, alpha subunit // 3q29 // 200931 /// OTTHUMT00000341253 // SLC51A // NULL // --- // -…	-0.750692	4.72273	2.83e-28	7.19e-26
NM_001166347 // SLC26A11 // solute carrier family 26, member 11 // 17q25.3 // 284129 /// NM_001166348 // SLC26A11 // solute carrier family 26, member 11 // 17q25.3 // 284129 /// NM_001166349 // SLC26A11 // solute carrier family 26, member 11 // 17q25.3 // 284129 /// NM_173626 // SLC26A11 // solute carrier family 26, member 11 // 17q25.3 // 284129 /// ENST00000361193 // SLC26A11 // solute carrier …	-0.68063	4.17918	3.14e-28	7.97e-26
NM_052945 // TNFRSF13C // tumor necrosis factor receptor superfamily, member 13C // 22q13.1-q13.31 // 115650 /// ENST00000291232 // TNFRSF13C // tumor necrosis factor receptor superfamily, member 13C // 22q13.1-q13.31 // 115650 /// BC105123 // TNFRSF13C // tumor necrosis factor receptor superfamily, member 13C // 22q13.1-q13.31 // 115650 /// BC112030 // TNFRSF13C // tumor necrosis factor receptor…	-0.560862	5.31331	3.27e-28	8.26e-26
NM_001002295 // GATA3 // GATA binding protein 3 // 10p15 // 2625 /// NM_002051 // GATA3 // GATA binding protein 3 // 10p15 // 2625 /// ENST00000346208 // GATA3 // GATA binding protein 3 // 10p15 // 2625 /// ENST00000379328 // GATA3 // GATA binding protein 3 // 10p15 // 2625 /// ENST00000461472 // GATA3 // GATA binding protein 3 // 10p15 // 2625 /// ENST00000544011 // GATA3 // GATA binding protein…	-1.74581	5.2311	3.56e-28	8.91e-26
NM_004556 // NFKBIE // nuclear factor of kappa light polypeptide gene enhancer in B-cells inhibitor, epsilon // 6p21.1 // 4794 /// ENST00000275015 // NFKBIE // nuclear factor of kappa light polypeptide gene enhancer in B-cells inhibitor, epsilon // 6p21.1 // 4794 /// ENST00000477930 // NFKBIE // nuclear factor of kappa light polypeptide gene enhancer in B-cells inhibitor, epsilon // 6p21.1 // 479…	-2.04179	6.83244	3.83e-28	9.54e-26
NM_001005738 // FPR2 // formyl peptide receptor 2 // 19q13.3-q13.4 // 2358 /// NM_001462 // FPR2 // formyl peptide receptor 2 // 19q13.3-q13.4 // 2358 /// ENST00000340023 // FPR2 // formyl peptide receptor 2 // 19q13.3-q13.4 // 2358 /// BC029125 // FPR2 // formyl peptide receptor 2 // 19q13.3-q13.4 // 2358 /// BC071722 // FPR2 // formyl peptide receptor 2 // 19q13.3-q13.4 // 2358	-4.47632	5.90644	3.93e-28	9.77e-26
NM_001205315 // STEAP4 // STEAP family member 4 // 7q21.12 // 79689 /// NM_001205316 // STEAP4 // STEAP family member 4 // 7q21.12 // 79689 /// NM_024636 // STEAP4 // STEAP family member 4 // 7q21.12 // 79689 /// ENST00000301959 // STEAP4 // STEAP family member 4 // 7q21.12 // 79689 /// ENST00000380079 // STEAP4 // STEAP family member 4 // 7q21.12 // 79689 /// ENST00000414498 // STEAP4 // STEAP f…	-4.32956	5.01501	4.48e-28	1.1e-25
NM_000878 // IL2RB // interleukin 2 receptor, beta // 22q13.1 // 3560 /// ENST00000216223 // IL2RB // interleukin 2 receptor, beta // 22q13.1 // 3560 /// BC025691 // IL2RB // interleukin 2 receptor, beta // 22q13.1 // 3560 /// OTTHUMT00000318792 // IL2RB // NULL // --- // --- /// OTTHUMT00000318793 // IL2RB // NULL // --- // --- /// OTTHUMT00000318794 // IL2RB // NULL // --- // --- /// OTTHUMT000…	-1.67335	5.37216	4.72e-28	1.15e-25
NM_001040876 // ABCE1 // ATP-binding cassette, sub-family E (OABP), member 1 // 4q31 // 6059 /// NM_002940 // ABCE1 // ATP-binding cassette, sub-family E (OABP), member 1 // 4q31 // 6059 /// ENST00000296577 // ABCE1 // ATP-binding cassette, sub-family E (OABP), member 1 // 4q31 // 6059 /// ENST00000502803 // ABCE1 // ATP-binding cassette, sub-family E (OABP), member 1 // 4q31 // 6059 /// BC016283…	2.18457	10.0994	4.84e-28	1.17e-25
NM_006750 // SNTB2 // syntrophin, beta 2 (dystrophin-associated protein A1, 59kDa, basic component 2) // 16q22.1 // 6645 /// ENST00000336278 // SNTB2 // syntrophin, beta 2 (dystrophin-associated protein A1, 59kDa, basic component 2) // 16q22.1 // 6645 /// ENST00000467311 // SNTB2 // syntrophin, beta 2 (dystrophin-associated protein A1, 59kDa, basic component 2) // 16q22.1 // 6645 /// ENST00000524…	-2.064	5.76793	5e-28	1.2e-25
NM_032295 // SLC37A3 // solute carrier family 37 (glycerol-3-phosphate transporter), member 3 // 7q34 // 84255 /// NM_207113 // SLC37A3 // solute carrier family 37 (glycerol-3-phosphate transporter), member 3 // 7q34 // 84255 /// ENST00000326232 // SLC37A3 // solute carrier family 37 (glycerol-3-phosphate transporter), member 3 // 7q34 // 84255 /// ENST00000340308 // SLC37A3 // solute carrier fam…	-1.94041	5.80548	5.87e-28	1.41e-25
NM_014878 // KIAA0020 // KIAA0020 // 9p24.2 // 9933 /// ENST00000382032 // KIAA0020 // KIAA0020 // 9p24.2 // 9933 /// ENST00000397885 // KIAA0020 // KIAA0020 // 9p24.2 // 9933 /// BC016137 // KIAA0020 // KIAA0020 // 9p24.2 // 9933 /// OTTHUMT00000051531 // KIAA0020 // NULL // --- // --- /// OTTHUMT00000051529 // KIAA0020 // NULL // --- // --- /// OTTHUMT00000051530 // KIAA0020 // NULL // --- // -…	1.70533	8.82793	6.28e-28	1.5e-25
NM_133259 // LRPPRC // leucine-rich pentatricopeptide repeat containing // 2p21 // 10128 /// ENST00000260665 // LRPPRC // leucine-rich pentatricopeptide repeat containing // 2p21 // 10128 /// ENST00000409659 // LRPPRC // leucine-rich pentatricopeptide repeat containing // 2p21 // 10128 /// ENST00000409946 // LRPPRC // leucine-rich pentatricopeptide repeat containing // 2p21 // 10128 /// ENST00000…	2.25849	10.8278	6.89e-28	1.64e-25
NM_001001895 // UBASH3A // ubiquitin associated and SH3 domain containing A // 21q22.3 // 53347 /// NM_001243467 // UBASH3A // ubiquitin associated and SH3 domain containing A // 21q22.3 // 53347 /// NM_018961 // UBASH3A // ubiquitin associated and SH3 domain containing A // 21q22.3 // 53347 /// ENST00000291535 // UBASH3A // ubiquitin associated and SH3 domain containing A // 21q22.3 // 53347 ///…	-1.62809	4.87754	7.22e-28	1.72e-25
NR_002572 // SNORD58B // small nucleolar RNA, C/D box 58B // 18q21 // 26790 /// NM_000985 // RPL17 // ribosomal protein L17 // 18q21 // 6139 /// NM_001035006 // RPL17 // ribosomal protein L17 // 18q21 // 6139 /// NM_001199340 // RPL17 // ribosomal protein L17 // 18q21 // 6139 /// NM_001199341 // RPL17 // ribosomal protein L17 // 18q21 // 6139 /// NM_001199342 // RPL17 // ribosomal protein L17 // …	1.26017	17.0166	7.51e-28	1.78e-25
NR_002169 // OR1F2P // olfactory receptor, family 1, subfamily F, member 2 // 16p13.3 // 26184	-0.727289	3.74627	8.32e-28	1.94e-25
NM_001040185 // ZNF765 // zinc finger protein 765 // 19q13.42 // 91661 /// ENST00000396408 // ZNF765 // zinc finger protein 765 // 19q13.42 // 91661 /// ENST00000504146 // ZNF765 // zinc finger protein 765 // 19q13.42 // 91661 /// BC140724 // ZNF765 // zinc finger protein 765 // 19q13.42 // 91661 /// OTTHUMT00000371603 // ZNF765 // NULL // --- // --- /// OTTHUMT00000371608 // ZNF765 // NULL // --…	0.700043	7.57922	8.73e-28	2.02e-25
ENST00000458180 // LOC100128262 // uncharacterized LOC100128262 // 3q29 // 100128262 /// OTTHUMT00000341447 // OTTHUMG00000155738 // NULL // --- // --- /// OTTHUMT00000341447 // AC124944.2 // NULL // --- // ---	-1.03891	4.51633	9.27e-28	2.13e-25
NM_001198842 // CCT2 // chaperonin containing TCP1, subunit 2 (beta) // 12q15 // 10576 /// NM_006431 // CCT2 // chaperonin containing TCP1, subunit 2 (beta) // 12q15 // 10576 /// ENST00000299300 // CCT2 // chaperonin containing TCP1, subunit 2 (beta) // 12q15 // 10576 /// ENST00000543146 // CCT2 // chaperonin containing TCP1, subunit 2 (beta) // 12q15 // 10576 /// ENST00000544368 // CCT2 // chape…	2.48895	12.3044	9.59e-28	2.18e-25
NM_023073 // C5orf42 // chromosome 5 open reading frame 42 // 5p13.2 // 65250 /// ENST00000274258 // C5orf42 // chromosome 5 open reading frame 42 // 5p13.2 // 65250 /// ENST00000388739 // C5orf42 // chromosome 5 open reading frame 42 // 5p13.2 // 65250 /// ENST00000425232 // C5orf42 // chromosome 5 open reading frame 42 // 5p13.2 // 65250 /// ENST00000508244 // C5orf42 // chromosome 5 open readi…	1.93296	7.9601	9.59e-28	2.18e-25
NM_001164239 // DHX16 // DEAH (Asp-Glu-Ala-His) box polypeptide 16 // 6p21.3 // 8449 /// NM_003587 // DHX16 // DEAH (Asp-Glu-Ala-His) box polypeptide 16 // 6p21.3 // 8449 /// BC008825 // DHX16 // DEAH (Asp-Glu-Ala-His) box polypeptide 16 // 6p21.3 // 8449 /// OTTHUMT00000309229 // DHX16 // NULL // --- // --- /// OTTHUMT00000309230 // DHX16 // NULL // --- // --- /// OTTHUMT00000309231 // DHX16 // …	-0.867433	6.47681	1.1e-27	2.48e-25
NM_005527 // HSPA1L // heat shock 70kDa protein 1-like // 6p21.3 // 3305 /// BC034483 // HSPA1L // heat shock 70kDa protein 1-like // 6p21.3 // 3305 /// OTTHUMT00000077157 // HSPA1L // NULL // --- // ---	-1.3997	4.65995	1.17e-27	2.61e-25
NM_005527 // HSPA1L // heat shock 70kDa protein 1-like // 6p21.3 // 3305 /// BC034483 // HSPA1L // heat shock 70kDa protein 1-like // 6p21.3 // 3305 /// OTTHUMT00000035323 // HSPA1L // NULL // --- // ---	-1.3997	4.65995	1.17e-27	2.61e-25
NM_003175 // XCL2 // chemokine (C motif) ligand 2 // 1q24.2 // 6846 /// ENST00000367819 // XCL2 // chemokine (C motif) ligand 2 // 1q24.2 // 6846 /// BC069360 // XCL2 // chemokine (C motif) ligand 2 // 1q24.2 // 6846 /// BC070308 // XCL2 // chemokine (C motif) ligand 2 // 1q24.2 // 6846 /// OTTHUMT00000083613 // XCL2 // NULL // --- // ---	-2.14905	4.78377	1.53e-27	3.35e-25
NM_016229 // CYB5R2 // cytochrome b5 reductase 2 // 11p15.4 // 51700 /// ENST00000299497 // CYB5R2 // cytochrome b5 reductase 2 // 11p15.4 // 51700 /// ENST00000299498 // CYB5R2 // cytochrome b5 reductase 2 // 11p15.4 // 51700 /// ENST00000524790 // CYB5R2 // cytochrome b5 reductase 2 // 11p15.4 // 51700 /// ENST00000528585 // CYB5R2 // cytochrome b5 reductase 2 // 11p15.4 // 51700 /// ENST000005…	-0.659239	4.10847	1.59e-27	3.44e-25
NR_034149 // LINC00656 // long intergenic non-protein coding RNA 656 // 20p11.21 // 200261 /// ENST00000443744 // LINC00656 // long intergenic non-protein coding RNA 656 // 20p11.21 // 200261 /// BC117361 // LINC00656 // long intergenic non-protein coding RNA 656 // 20p11.21 // 200261 /// OTTHUMT00000256764 // LINC00656 // NULL // --- // ---	-0.654577	3.99737	1.6e-27	3.45e-25
NM_001783 // CD79A // CD79a molecule, immunoglobulin-associated alpha // 19q13.2 // 973 /// NM_021601 // CD79A // CD79a molecule, immunoglobulin-associated alpha // 19q13.2 // 973 /// ENST00000221972 // CD79A // CD79a molecule, immunoglobulin-associated alpha // 19q13.2 // 973 /// ENST00000444740 // CD79A // CD79a molecule, immunoglobulin-associated alpha // 19q13.2 // 973 /// BC113731 // CD79A /…	-4.09481	8.22257	1.74e-27	3.75e-25
NM_007014 // WWP2 // WW domain containing E3 ubiquitin protein ligase 2 // 16q22.1 // 11060 /// NM_199423 // WWP2 // WW domain containing E3 ubiquitin protein ligase 2 // 16q22.1 // 11060 /// NM_199424 // WWP2 // WW domain containing E3 ubiquitin protein ligase 2 // 16q22.1 // 11060 /// ENST00000356003 // WWP2 // WW domain containing E3 ubiquitin protein ligase 2 // 16q22.1 // 11060 /// ENST00000…	-1.48885	9.12949	1.95e-27	4.15e-25
NM_001134434 // SPOCK2 // sparc/osteonectin, cwcv and kazal-like domains proteoglycan (testican) 2 // 10pter-q25.3 // 9806 /// NM_001244950 // SPOCK2 // sparc/osteonectin, cwcv and kazal-like domains proteoglycan (testican) 2 // 10pter-q25.3 // 9806 /// NM_014767 // SPOCK2 // sparc/osteonectin, cwcv and kazal-like domains proteoglycan (testican) 2 // 10pter-q25.3 // 9806 /// ENST00000317376 // SP…	-2.03891	6.11438	1.95e-27	4.15e-25
NM_005527 // HSPA1L // heat shock 70kDa protein 1-like // 6p21.3 // 3305 /// BC034483 // HSPA1L // heat shock 70kDa protein 1-like // 6p21.3 // 3305 /// OTTHUMT00000310277 // HSPA1L // NULL // --- // ---	-1.43292	4.66361	2.04e-27	4.31e-25
NM_018467 // USE1 // unconventional SNARE in the ER 1 homolog (S. cerevisiae) // 19p13.11 // 55850 /// ENST00000263897 // USE1 // unconventional SNARE in the ER 1 homolog (S. cerevisiae) // 19p13.11 // 55850 /// ENST00000379776 // USE1 // unconventional SNARE in the ER 1 homolog (S. cerevisiae) // 19p13.11 // 55850 /// ENST00000445667 // USE1 // unconventional SNARE in the ER 1 homolog (S. cerevi…	1.4227	8.15609	2.06e-27	4.34e-25
NM_001293 // CLNS1A // chloride channel, nucleotide-sensitive, 1A // 11q13.5-q14 // 1207 /// ENST00000263309 // CLNS1A // chloride channel, nucleotide-sensitive, 1A // 11q13.5-q14 // 1207 /// ENST00000525064 // CLNS1A // chloride channel, nucleotide-sensitive, 1A // 11q13.5-q14 // 1207 /// ENST00000525428 // CLNS1A // chloride channel, nucleotide-sensitive, 1A // 11q13.5-q14 // 1207 /// ENST00000…	1.8583	9.23671	2.13e-27	4.46e-25
NM_006451 // PAIP1 // poly(A) binding protein interacting protein 1 // 5p12 // 10605 /// NM_182789 // PAIP1 // poly(A) binding protein interacting protein 1 // 5p12 // 10605 /// NM_183323 // PAIP1 // poly(A) binding protein interacting protein 1 // 5p12 // 10605 /// ENST00000306846 // PAIP1 // poly(A) binding protein interacting protein 1 // 5p12 // 10605 /// ENST00000338972 // PAIP1 // poly(A) b…	1.24364	9.10834	2.19e-27	4.58e-25
NM_005527 // HSPA1L // heat shock 70kDa protein 1-like // 6p21.3 // 3305 /// BC034483 // HSPA1L // heat shock 70kDa protein 1-like // 6p21.3 // 3305 /// OTTHUMT00000309434 // HSPA1L // NULL // --- // ---	-1.39133	4.65819	2.24e-27	4.68e-25
NM_000478 // ALPL // alkaline phosphatase, liver/bone/kidney // 1p36.12 // 249 /// NM_001127501 // ALPL // alkaline phosphatase, liver/bone/kidney // 1p36.12 // 249 /// NM_001177520 // ALPL // alkaline phosphatase, liver/bone/kidney // 1p36.12 // 249 /// ENST00000374829 // ALPL // alkaline phosphatase, liver/bone/kidney // 1p36.12 // 249 /// ENST00000374830 // ALPL // alkaline phosphatase, liver/…	-4.44039	5.0231	2.65e-27	5.46e-25
NR_003505 // PPP4R1L // protein phosphatase 4, regulatory subunit 1-like // 20q13.32 // 55370 /// ENST00000244070 // PPP4R1L // protein phosphatase 4, regulatory subunit 1-like // --- // --- /// ENST00000334187 // PPP4R1L // protein phosphatase 4, regulatory subunit 1-like // --- // --- /// ENST00000462333 // PPP4R1L // protein phosphatase 4, regulatory subunit 1-like // --- // --- /// OTTHUMT000…	-1.56311	4.51494	3.75e-27	7.64e-25
NM_001145335 // UBE2Q2 // ubiquitin-conjugating enzyme E2Q family member 2 // 15q24.2 // 92912 /// NM_173469 // UBE2Q2 // ubiquitin-conjugating enzyme E2Q family member 2 // 15q24.2 // 92912 /// ENST00000267938 // UBE2Q2 // ubiquitin-conjugating enzyme E2Q family member 2 // 15q24.2 // 92912 /// ENST00000338677 // UBE2Q2 // ubiquitin-conjugating enzyme E2Q family member 2 // 15q24.2 // 92912 /// …	1.82259	10.6701	3.78e-27	7.67e-25
NM_007213 // PRAF2 // PRA1 domain family, member 2 // Xp11.23 // 11230 /// ENST00000376386 // PRAF2 // PRA1 domain family, member 2 // Xp11.23 // 11230 /// ENST00000376390 // PRAF2 // PRA1 domain family, member 2 // Xp11.23 // 11230 /// ENST00000491199 // PRAF2 // PRA1 domain family, member 2 // Xp11.23 // 11230 /// BC021213 // PRAF2 // PRA1 domain family, member 2 // Xp11.23 // 11230 /// OTTHUMT…	-1.52872	5.84821	4.6e-27	9.24e-25
NM_016002 // SCCPDH // saccharopine dehydrogenase (putative) // 1q44 // 51097 /// ENST00000366509 // SCCPDH // saccharopine dehydrogenase (putative) // 1q44 // 51097 /// ENST00000366510 // SCCPDH // saccharopine dehydrogenase (putative) // 1q44 // 51097 /// BC026185 // SCCPDH // saccharopine dehydrogenase (putative) // 1q44 // 51097 /// OTTHUMT00000096902 // SCCPDH // NULL // --- // ---	3.42943	10.735	4.8e-27	9.61e-25
NM_001144955 // DTWD1 // DTW domain containing 1 // 15q21.2 // 56986 /// NM_020234 // DTWD1 // DTW domain containing 1 // 15q21.2 // 56986 /// ENST00000251250 // DTWD1 // DTW domain containing 1 // 15q21.2 // 56986 /// ENST00000329873 // DTWD1 // DTW domain containing 1 // 15q21.2 // 56986 /// ENST00000403028 // DTWD1 // DTW domain containing 1 // 15q21.2 // 56986 /// ENST00000415425 // DTWD1 // …	1.29746	7.93632	5.23e-27	1.04e-24
NM_030796 // VOPP1 // vesicular, overexpressed in cancer, prosurvival protein 1 // 7p11.2 // 81552 /// ENST00000285279 // LOC101060281 // vesicular, overexpressed in cancer, prosurvival protein 1-like // --- // 101060281 /// ENST00000285279 // VOPP1 // vesicular, overexpressed in cancer, prosurvival protein 1 // 7p11.2 // 81552 /// ENST00000418904 // LOC101060281 // vesicular, overexpressed in ca…	-1.41168	5.87939	6.05e-27	1.19e-24
NM_001039617 // ZDHHC19 // zinc finger, DHHC-type containing 19 // 3q29 // 131540 /// ENST00000296326 // ZDHHC19 // zinc finger, DHHC-type containing 19 // 3q29 // 131540 /// ENST00000488508 // ZDHHC19 // zinc finger, DHHC-type containing 19 // 3q29 // 131540 /// BC022078 // ZDHHC19 // zinc finger, DHHC-type containing 19 // 3q29 // 131540 /// OTTHUMT00000341533 // ZDHHC19 // NULL // --- // --- /…	-0.906964	4.00288	6.64e-27	1.3e-24
NM_004286 // GTPBP1 // GTP binding protein 1 // 22q13.1 // 9567 /// ENST00000216044 // GTPBP1 // GTP binding protein 1 // 22q13.1 // 9567 /// ENST00000460605 // GTPBP1 // GTP binding protein 1 // 22q13.1 // 9567 /// OTTHUMT00000075532 // GTPBP1 // NULL // --- // --- /// OTTHUMT00000320867 // GTPBP1 // NULL // --- // --- /// OTTHUMT00000320863 // GTPBP1 // NULL // --- // --- /// OTTHUMT00000320864…	-1.62578	8.09067	6.74e-27	1.32e-24
NM_025182 // FAM214B // family with sequence similarity 214, member B // 9p13.3 // 80256 /// BC004406 // FAM214B // family with sequence similarity 214, member B // 9p13.3 // 80256 /// ENST00000378554 // FAM214B // family with sequence similarity 214, member B // 9p13.3 // 80256 /// ENST00000378557 // FAM214B // family with sequence similarity 214, member B // 9p13.3 // 80256 /// ENST00000378561 …	-1.18427	6.36037	7.06e-27	1.38e-24
NM_017592 // MED29 // mediator complex subunit 29 // 19q13.2 // 55588 /// ENST00000315588 // MED29 // mediator complex subunit 29 // 19q13.2 // 55588 /// ENST00000435462 // MED29 // mediator complex subunit 29 // 19q13.2 // 55588 /// BC019015 // MED29 // mediator complex subunit 29 // 19q13.2 // 55588	-0.828848	7.63666	7.29e-27	1.42e-24
NM_005546 // ITK // IL2-inducible T-cell kinase // 5q31-q32 // 3702 /// ENST00000422843 // ITK // IL2-inducible T-cell kinase // 5q31-q32 // 3702 /// ENST00000519749 // ITK // IL2-inducible T-cell kinase // 5q31-q32 // 3702 /// BC109077 // ITK // IL2-inducible T-cell kinase // 5q31-q32 // 3702 /// OTTHUMT00000252569 // ITK // NULL // --- // --- /// OTTHUMT00000373688 // ITK // NULL // --- // --- …	-3.12211	6.09415	7.65e-27	1.48e-24
NM_006145 // DNAJB1 // DnaJ (Hsp40) homolog, subfamily B, member 1 // 19p13.2 // 3337 /// ENST00000254322 // DNAJB1 // DnaJ (Hsp40) homolog, subfamily B, member 1 // 19p13.2 // 3337 /// ENST00000396969 // DNAJB1 // DnaJ (Hsp40) homolog, subfamily B, member 1 // 19p13.2 // 3337 /// BC002352 // DNAJB1 // DnaJ (Hsp40) homolog, subfamily B, member 1 // 19p13.2 // 3337 /// BC019827 // DNAJB1 // DnaJ (…	-3.79101	9.86307	8.03e-27	1.55e-24
NM_018690 // APOBR // apolipoprotein B receptor // 16p11 // 55911 /// BC119786 // APOBR // apolipoprotein B receptor // 16p11 // 55911 /// ENST00000328423 // APOBR // apolipoprotein B receptor // 16p11 // 55911 /// ENST00000431282 // APOBR // apolipoprotein B receptor // 16p11 // 55911 /// BC119788 // APOBR // apolipoprotein B receptor // 16p11 // 55911	-1.29038	7.63879	8.41e-27	1.61e-24
NM_000016 // ACADM // acyl-CoA dehydrogenase, C-4 to C-12 straight chain // 1p31 // 34 /// NM_001127328 // ACADM // acyl-CoA dehydrogenase, C-4 to C-12 straight chain // 1p31 // 34 /// ENST00000370834 // ACADM // acyl-CoA dehydrogenase, C-4 to C-12 straight chain // 1p31 // 34 /// ENST00000370841 // ACADM // acyl-CoA dehydrogenase, C-4 to C-12 straight chain // 1p31 // 34 /// ENST00000420607 // A…	1.36245	8.79313	8.51e-27	1.63e-24
NM_001080855 // PXN // paxillin // 12q24.31 // 5829 /// NM_001243756 // PXN // paxillin // 12q24.31 // 5829 /// NM_002859 // PXN // paxillin // 12q24.31 // 5829 /// NM_025157 // PXN // paxillin // 12q24.31 // 5829 /// ENST00000228307 // PXN // paxillin // 12q24.31 // 5829 /// ENST00000267257 // PXN // paxillin // 12q24.31 // 5829 /// ENST00000331257 // PXN // paxillin // 12q24.31 // 5829 /// ENST…	-2.55123	7.57009	9.01e-27	1.71e-24
NM_006795 // EHD1 // EH-domain containing 1 // 11q13 // 10938 /// ENST00000320631 // EHD1 // EH-domain containing 1 // 11q13 // 10938 /// ENST00000359393 // EHD1 // EH-domain containing 1 // 11q13 // 10938 /// ENST00000421303 // EHD1 // EH-domain containing 1 // 11q13 // 10938 /// ENST00000488711 // EHD1 // EH-domain containing 1 // 11q13 // 10938 /// ENST00000541001 // EHD1 // EH-domain containi…	-1.38298	6.51219	9.01e-27	1.71e-24
NM_000634 // CXCR1 // chemokine (C-X-C motif) receptor 1 // 2q35 // 3577 /// ENST00000295683 // CXCR1 // chemokine (C-X-C motif) receptor 1 // 2q35 // 3577 /// ENST00000421691 // CXCR1 // chemokine (C-X-C motif) receptor 1 // 2q35 // 3577 /// BC028221 // CXCR1 // chemokine (C-X-C motif) receptor 1 // 2q35 // 3577 /// BC072397 // CXCR1 // chemokine (C-X-C motif) receptor 1 // 2q35 // 3577 /// OTTH…	-4.73009	5.8994	1.12e-26	2.11e-24
ENST00000421019 // LOC100506115 // uncharacterized LOC100506115 // --- // 100506115 /// ENST00000422459 // LOC100506115 // uncharacterized LOC100506115 // --- // 100506115 /// ENST00000425497 // LOC100506115 // uncharacterized LOC100506115 // --- // 100506115 /// ENST00000445003 // LOC100506115 // uncharacterized LOC100506115 // --- // 100506115 /// OTTHUMT00000079684 // OTTHUMG00000032721 // NUL…	-3.60576	6.06027	1.2e-26	2.25e-24
NM_139239 // NFKBID // nuclear factor of kappa light polypeptide gene enhancer in B-cells inhibitor, delta // 19q13.12 // 84807 /// ENST00000340950 // NFKBID // nuclear factor of kappa light polypeptide gene enhancer in B-cells inhibitor, delta // 19q13.12 // 84807 /// ENST00000352614 // NFKBID // nuclear factor of kappa light polypeptide gene enhancer in B-cells inhibitor, delta // 19q13.12 // 8…	-2.49746	7.08188	1.24e-26	2.33e-24
NM_001172566 // MYD88 // myeloid differentiation primary response 88 // 3p22 // 4615 /// NM_001172567 // MYD88 // myeloid differentiation primary response 88 // 3p22 // 4615 /// NM_001172568 // MYD88 // myeloid differentiation primary response 88 // 3p22 // 4615 /// NM_001172569 // MYD88 // myeloid differentiation primary response 88 // 3p22 // 4615 /// NM_002468 // MYD88 // myeloid differentiati…	-2.42673	10.1078	1.25e-26	2.34e-24
NM_014218 // KIR2DL1 // killer cell immunoglobulin-like receptor, two domains, long cytoplasmic tail, 1 // 19q13.4 // 3802 /// ENST00000291633 // KIR2DL1 // killer cell immunoglobulin-like receptor, two domains, long cytoplasmic tail, 1 // 19q13.4 // 3802 /// ENST00000336077 // KIR2DL1 // killer cell immunoglobulin-like receptor, two domains, long cytoplasmic tail, 1 // 19q13.4 // 3802 /// BC0693…	-1.95195	5.22002	1.33e-26	2.47e-24
NM_002271 // IPO5 // importin 5 // 13q32.2 // 3843 /// ENST00000261574 // IPO5 // importin 5 // 13q32.2 // 3843 /// ENST00000357602 // IPO5 // importin 5 // 13q32.2 // 3843 /// ENST00000389591 // IPO5 // importin 5 // 13q32.2 // 3843 /// ENST00000490680 // IPO5 // importin 5 // 13q32.2 // 3843 /// ENST00000493492 // IPO5 // importin 5 // 13q32.2 // 3843 /// ENST00000539640 // IPO5 // importin 5 /…	1.31478	7.68828	1.42e-26	2.65e-24
NM_004147 // DRG1 // developmentally regulated GTP binding protein 1 // 22q12.2 // 4733 /// ENST00000331457 // DRG1 // developmentally regulated GTP binding protein 1 // 22q12.2 // 4733 /// ENST00000433341 // DRG1 // developmentally regulated GTP binding protein 1 // 22q12.2 // 4733 /// BC019285 // DRG1 // developmentally regulated GTP binding protein 1 // 22q12.2 // 4733 /// BC020803 // DRG1 // …	1.12833	10.4824	1.44e-26	2.67e-24
NM_005095 // ZMYM4 // zinc finger, MYM-type 4 // 1p32-p34 // 9202 /// ENST00000314607 // ZMYM4 // zinc finger, MYM-type 4 // 1p32-p34 // 9202 /// ENST00000373297 // ZMYM4 // zinc finger, MYM-type 4 // 1p32-p34 // 9202 /// ENST00000482131 // ZMYM4 // zinc finger, MYM-type 4 // 1p32-p34 // 9202 /// BC127113 // ZMYM4 // zinc finger, MYM-type 4 // 1p32-p34 // 9202 /// BC127114 // ZMYM4 // zinc finger…	1.61315	10.7084	1.52e-26	2.81e-24
NM_152346 // SLC43A2 // solute carrier family 43, member 2 // 17p13.3 // 124935 /// ENST00000301335 // SLC43A2 // solute carrier family 43, member 2 // 17p13.3 // 124935 /// ENST00000382147 // SLC43A2 // solute carrier family 43, member 2 // 17p13.3 // 124935 /// ENST00000412517 // SLC43A2 // solute carrier family 43, member 2 // 17p13.3 // 124935 /// BC027923 // SLC43A2 // solute carrier family …	-3.27228	7.13445	1.53e-26	2.81e-24
NM_001001937 // ATP5A1 // ATP synthase, H+ transporting, mitochondrial F1 complex, alpha subunit 1, cardiac muscle // 18q21 // 498 /// NM_004046 // ATP5A1 // ATP synthase, H+ transporting, mitochondrial F1 complex, alpha subunit 1, cardiac muscle // 18q21 // 498 /// ENST00000282050 // ATP5A1 // ATP synthase, H+ transporting, mitochondrial F1 complex, alpha subunit 1, cardiac muscle // 18q21 // 49…	1.28017	11.1443	1.56e-26	2.86e-24
NR_002183 // ST13P4 // suppression of tumorigenicity 13 (colon carcinoma) (Hsp70 interacting protein) pseudogene 4 // 13q14.3 // 145165	1.48756	8.46056	1.66e-26	3.02e-24
NM_005306 // FFAR2 // free fatty acid receptor 2 // 19q13.1 // 2867 /// ENST00000246549 // FFAR2 // free fatty acid receptor 2 // 19q13.1 // 2867 /// BC096198 // FFAR2 // free fatty acid receptor 2 // 19q13.1 // 2867	-4.30542	5.60137	1.79e-26	3.23e-24
NM_003364 // UPP1 // uridine phosphorylase 1 // 7p12.3 // 7378 /// NM_181597 // UPP1 // uridine phosphorylase 1 // 7p12.3 // 7378 /// BC007348 // UPP1 // uridine phosphorylase 1 // 7p12.3 // 7378 /// ENST00000341253 // UPP1 // uridine phosphorylase 1 // 7p12.3 // 7378 /// ENST00000395564 // UPP1 // uridine phosphorylase 1 // 7p12.3 // 7378 /// ENST00000429491 // UPP1 // uridine phosphorylase 1 //…	-2.26951	6.47565	1.83e-26	3.29e-24
NM_001135642 // INPP5K // inositol polyphosphate-5-phosphatase K // 17p13.3 // 51763 /// NM_016532 // INPP5K // inositol polyphosphate-5-phosphatase K // 17p13.3 // 51763 /// NM_130766 // INPP5K // inositol polyphosphate-5-phosphatase K // 17p13.3 // 51763 /// ENST00000320345 // INPP5K // inositol polyphosphate-5-phosphatase K // 17p13.3 // 51763 /// ENST00000350761 // INPP5K // inositol polyphos…	-1.16611	6.96995	1.84e-26	3.3e-24
NM_001013437 // SEH1L // SEH1-like (S. cerevisiae) // 18p11.21 // 81929 /// NM_031216 // SEH1L // SEH1-like (S. cerevisiae) // 18p11.21 // 81929 /// ENST00000262124 // SEH1L // SEH1-like (S. cerevisiae) // 18p11.21 // 81929 /// ENST00000399892 // SEH1L // SEH1-like (S. cerevisiae) // 18p11.21 // 81929 /// BC012430 // SEH1L // SEH1-like (S. cerevisiae) // 18p11.21 // 81929	2.08945	10.0715	1.87e-26	3.34e-24
ENST00000545120 // RCN1P2 // reticulocalbin 1, EF-hand calcium binding domain pseudogene 2 // --- // ---	3.38479	10.0187	1.95e-26	3.47e-24
NM_014219 // KIR2DL2 // killer cell immunoglobulin-like receptor, two domains, long cytoplasmic tail, 2 // 19q13.4 // 3803	-2.0897	5.24458	2.04e-26	3.62e-24
NM_000075 // CDK4 // cyclin-dependent kinase 4 // 12q14 // 1019 /// ENST00000257904 // CDK4 // cyclin-dependent kinase 4 // 12q14 // 1019 /// ENST00000312990 // CDK4 // cyclin-dependent kinase 4 // 12q14 // 1019 /// ENST00000540325 // CDK4 // cyclin-dependent kinase 4 // 12q14 // 1019 /// ENST00000549606 // CDK4 // cyclin-dependent kinase 4 // 12q14 // 1019 /// ENST00000551888 // CDK4 // cyclin-d…	2.66688	10.6337	2.1e-26	3.72e-24
ENST00000455382 // TRBV2 // T cell receptor beta variable 2 // --- // --- /// OTTHUMT00000351238 // TRBV2 // NULL // --- // ---	-1.85474	4.59793	2.18e-26	3.84e-24
NM_001100399 // PDS5A // PDS5, regulator of cohesion maintenance, homolog A (S. cerevisiae) // 4p14 // 23244 /// NM_001100400 // PDS5A // PDS5, regulator of cohesion maintenance, homolog A (S. cerevisiae) // 4p14 // 23244 /// ENST00000303538 // PDS5A // PDS5, regulator of cohesion maintenance, homolog A (S. cerevisiae) // 4p14 // 23244 /// ENST00000503396 // PDS5A // PDS5, regulator of cohesion m…	1.33855	11.6382	2.4e-26	4.22e-24
NR_024444 // LOC100133985 // uncharacterized LOC100133985 // 2p13.3 // 100133985 /// ENST00000414141 // LOC100133985 // uncharacterized LOC100133985 // 2p13.3 // 100133985 /// OTTHUMT00000329697 // OTTHUMG00000153133 // NULL // --- // --- /// OTTHUMT00000329697 // AC016700.5 // NULL // --- // ---	-0.664796	4.72859	2.47e-26	4.34e-24
NM_001252385 // TNIP1 // TNFAIP3 interacting protein 1 // 5q32-q33.1 // 10318 /// NM_001252386 // TNIP1 // TNFAIP3 interacting protein 1 // 5q32-q33.1 // 10318 /// NM_001252390 // TNIP1 // TNFAIP3 interacting protein 1 // 5q32-q33.1 // 10318 /// NM_001252391 // TNIP1 // TNFAIP3 interacting protein 1 // 5q32-q33.1 // 10318 /// NM_001252392 // TNIP1 // TNFAIP3 interacting protein 1 // 5q32-q33.1 //…	-1.35917	8.10983	2.52e-26	4.4e-24
NM_005564 // LCN2 // lipocalin 2 // 9q34 // 3934 /// ENST00000277480 // LCN2 // lipocalin 2 // 9q34 // 3934 /// ENST00000372998 // LCN2 // lipocalin 2 // 9q34 // 3934 /// ENST00000373013 // LCN2 // lipocalin 2 // 9q34 // 3934 /// ENST00000373017 // LCN2 // lipocalin 2 // 9q34 // 3934 /// ENST00000470902 // LCN2 // lipocalin 2 // 9q34 // 3934 /// ENST00000540948 // LCN2 // lipocalin 2 // 9q34 // 3…	-3.40549	6.21782	2.55e-26	4.44e-24
NM_001130182 // DNAJA4 // DnaJ (Hsp40) homolog, subfamily A, member 4 // 15q25.1 // 55466 /// NM_001130183 // DNAJA4 // DnaJ (Hsp40) homolog, subfamily A, member 4 // 15q25.1 // 55466 /// NM_018602 // DNAJA4 // DnaJ (Hsp40) homolog, subfamily A, member 4 // 15q25.1 // 55466 /// ENST00000343789 // DNAJA4 // DnaJ (Hsp40) homolog, subfamily A, member 4 // 15q25.1 // 55466 /// ENST00000394852 // DNAJ…	-2.34997	6.69941	2.63e-26	4.58e-24
NM_001161357 // FCHO1 // FCH domain only 1 // 19p13.11 // 23149 /// NM_001161358 // FCHO1 // FCH domain only 1 // 19p13.11 // 23149 /// NM_001161359 // FCHO1 // FCH domain only 1 // 19p13.11 // 23149 /// NM_015122 // FCHO1 // FCH domain only 1 // 19p13.11 // 23149 /// ENST00000252771 // FCHO1 // FCH domain only 1 // 19p13.11 // 23149 /// ENST00000389133 // FCHO1 // FCH domain only 1 // 19p13.11 /…	-1.12333	6.19555	2.74e-26	4.74e-24
NM_024045 // DDX50 // DEAD (Asp-Glu-Ala-Asp) box polypeptide 50 // 10q22.1 // 79009 /// BC000272 // DDX50 // DEAD (Asp-Glu-Ala-Asp) box polypeptide 50 // 10q22.1 // 79009 /// ENST00000483593 // DDX50 // DEAD (Asp-Glu-Ala-Asp) box polypeptide 50 // 10q22.1 // 79009 /// ENST00000541832 // DDX50 // DEAD (Asp-Glu-Ala-Asp) box polypeptide 50 // 10q22.1 // 79009 /// ENST00000373585 // DDX50 // DEAD (As…	1.15826	8.7704	3.43e-26	5.89e-24
NM_001160011 // ST6GALNAC3 // ST6 (alpha-N-acetyl-neuraminyl-2,3-beta-galactosyl-1,3)-N-acetylgalactosaminide alpha-2,6-sialyltransferase 3 // 1p31.1 // 256435 /// NM_152996 // ST6GALNAC3 // ST6 (alpha-N-acetyl-neuraminyl-2,3-beta-galactosyl-1,3)-N-acetylgalactosaminide alpha-2,6-sialyltransferase 3 // 1p31.1 // 256435 /// ENST00000328299 // ST6GALNAC3 // ST6 (alpha-N-acetyl-neuraminyl-2,3-beta-g…	-1.88679	4.55799	3.69e-26	6.3e-24
NM_001250 // CD40 // CD40 molecule, TNF receptor superfamily member 5 // 20q12-q13.2 // 958 /// NM_152854 // CD40 // CD40 molecule, TNF receptor superfamily member 5 // 20q12-q13.2 // 958 /// ENST00000372276 // CD40 // CD40 molecule, TNF receptor superfamily member 5 // 20q12-q13.2 // 958 /// ENST00000372278 // CD40 // CD40 molecule, TNF receptor superfamily member 5 // 20q12-q13.2 // 958 /// ENS…	-1.0971	4.69121	4e-26	6.81e-24
NM_004655 // AXIN2 // axin 2 // 17q23-q24 // 8313 /// ENST00000307078 // AXIN2 // axin 2 // 17q23-q24 // 8313 /// ENST00000375702 // AXIN2 // axin 2 // 17q23-q24 // 8313 /// ENST00000544103 // AXIN2 // axin 2 // 17q23-q24 // 8313 /// BC101533 // AXIN2 // axin 2 // 17q23-q24 // 8313 /// BC143244 // AXIN2 // axin 2 // 17q23-q24 // 8313	-0.552078	4.10995	4.31e-26	7.29e-24
NM_005646 // TARBP1 // TAR (HIV-1) RNA binding protein 1 // 1q42.3 // 6894 /// ENST00000040877 // TARBP1 // TAR (HIV-1) RNA binding protein 1 // 1q42.3 // 6894 /// ENST00000483404 // TARBP1 // TAR (HIV-1) RNA binding protein 1 // 1q42.3 // 6894 /// OTTHUMT00000092616 // TARBP1 // NULL // --- // --- /// OTTHUMT00000092617 // TARBP1 // NULL // --- // --- /// OTTHUMT00000092618 // TARBP1 // NULL // …	2.86403	9.27399	4.41e-26	7.42e-24
NM_006717 // SPIN1 // spindlin 1 // 9q22.1 // 10927 /// ENST00000375859 // SPIN1 // spindlin 1 // 9q22.1 // 10927 /// ENST00000469017 // SPIN1 // spindlin 1 // 9q22.1 // 10927 /// ENST00000541629 // SPIN1 // spindlin 1 // 9q22.1 // 10927 /// BC114515 // SPIN1 // spindlin 1 // 9q22.1 // 10927 /// OTTHUMT00000052967 // SPIN1 // NULL // --- // --- /// OTTHUMT00000052970 // SPIN1 // NULL // --- // --…	1.85295	11.3617	4.51e-26	7.56e-24
NM_001242481 // EIF1AD // eukaryotic translation initiation factor 1A domain containing // 11q13.1 // 84285 /// NM_001242482 // EIF1AD // eukaryotic translation initiation factor 1A domain containing // 11q13.1 // 84285 /// NM_001242483 // EIF1AD // eukaryotic translation initiation factor 1A domain containing // 11q13.1 // 84285 /// NM_001242484 // EIF1AD // eukaryotic translation initiation fac…	-1.04119	7.47999	6.93e-26	1.14e-23
NM_001504 // CXCR3 // chemokine (C-X-C motif) receptor 3 // Xq13 // 2833 /// NM_001142797 // CXCR3 // chemokine (C-X-C motif) receptor 3 // Xq13 // 2833 /// ENST00000373687 // CXCR3 // chemokine (C-X-C motif) receptor 3 // Xq13 // 2833 /// ENST00000373691 // CXCR3 // chemokine (C-X-C motif) receptor 3 // Xq13 // 2833 /// ENST00000373693 // CXCR3 // chemokine (C-X-C motif) receptor 3 // Xq13 // 28…	-0.865453	4.67109	7.28e-26	1.2e-23
NM_013390 // TMEM2 // transmembrane protein 2 // 9q21.13 // 23670 /// NM_001135820 // TMEM2 // transmembrane protein 2 // 9q21.13 // 23670 /// BC140773 // TMEM2 // transmembrane protein 2 // 9q21.13 // 23670 /// ENST00000377044 // TMEM2 // transmembrane protein 2 // 9q21.13 // 23670 /// ENST00000396272 // TMEM2 // transmembrane protein 2 // 9q21.13 // 23670 /// ENST00000377066 // TMEM2 // transme…	-2.73629	7.33346	7.7e-26	1.26e-23
NR_030599 // MIR147B // microRNA 147b // 15q21.1 // 100126311 /// NM_032413 // C15orf48 // chromosome 15 open reading frame 48 // 15q21.1 // 84419 /// NM_197955 // C15orf48 // chromosome 15 open reading frame 48 // 15q21.1 // 84419 /// ENST00000344300 // C15orf48 // chromosome 15 open reading frame 48 // 15q21.1 // 84419 /// ENST00000390185 // MIR147B // microRNA 147b // 15q21.1 // 100126311 /// …	-1.07106	3.72606	8.37e-26	1.37e-23
NM_003047 // SLC9A1 // solute carrier family 9, subfamily A (NHE1, cation proton antiporter 1), member 1 // 1p36.1-p35 // 6548 /// BC012121 // SLC9A1 // solute carrier family 9, subfamily A (NHE1, cation proton antiporter 1), member 1 // 1p36.1-p35 // 6548 /// ENST00000263980 // SLC9A1 // solute carrier family 9, subfamily A (NHE1, cation proton antiporter 1), member 1 // 1p36.1-p35 // 6548 /// E…	-1.7148	6.79768	8.47e-26	1.38e-23
NM_001160418 // ZBP1 // Z-DNA binding protein 1 // 20q13.31 // 81030 /// NM_001160417 // ZBP1 // Z-DNA binding protein 1 // 20q13.31 // 81030 /// NM_001160419 // ZBP1 // Z-DNA binding protein 1 // 20q13.31 // 81030 /// NM_030776 // ZBP1 // Z-DNA binding protein 1 // 20q13.31 // 81030 /// ENST00000340462 // ZBP1 // Z-DNA binding protein 1 // 20q13.31 // 81030 /// ENST00000343535 // ZBP1 // Z-DNA b…	-0.791171	4.66797	8.47e-26	1.38e-23
NM_022782 // MPHOSPH9 // M-phase phosphoprotein 9 // 12q24.31 // 10198 /// ENST00000302349 // MPHOSPH9 // M-phase phosphoprotein 9 // 12q24.31 // 10198 /// ENST00000538169 // MPHOSPH9 // M-phase phosphoprotein 9 // 12q24.31 // 10198 /// ENST00000539639 // MPHOSPH9 // M-phase phosphoprotein 9 // 12q24.31 // 10198 /// ENST00000541076 // MPHOSPH9 // M-phase phosphoprotein 9 // 12q24.31 // 10198 /// …	1.88263	10.2225	8.76e-26	1.42e-23
NM_015868 // KIR2DL3 // killer cell immunoglobulin-like receptor, two domains, long cytoplasmic tail, 3 // 19q13.4 // 3804 /// BC050730 // KIR2DL3 // killer cell immunoglobulin-like receptor, two domains, long cytoplasmic tail, 3 // 19q13.4 // 3804 /// BC032422 // KIR2DL3 // killer cell immunoglobulin-like receptor, two domains, long cytoplasmic tail, 3 // 19q13.4 // 3804 /// ENST00000342376 // L…	-2.07328	5.51066	9.67e-26	1.56e-23
ENST00000390499 // TRAJ38 // T cell receptor alpha joining 38 // --- // ---	-2.20723	5.97809	9.91e-26	1.59e-23
NM_152312 // GYLTL1B // glycosyltransferase-like 1B // 11p11.2 // 120071 /// BC037291 // GYLTL1B // glycosyltransferase-like 1B // 11p11.2 // 120071 /// ENST00000325468 // GYLTL1B // glycosyltransferase-like 1B // 11p11.2 // 120071 /// ENST00000389968 // GYLTL1B // glycosyltransferase-like 1B // 11p11.2 // 120071 /// ENST00000529052 // GYLTL1B // glycosyltransferase-like 1B // 11p11.2 // 120071 /…	-0.42021	4.12496	1e-25	1.6e-23
NM_015395 // TECPR1 // tectonin beta-propeller repeat containing 1 // 7q21.3 // 25851 /// ENST00000379795 // TECPR1 // tectonin beta-propeller repeat containing 1 // 7q21.3 // 25851 /// ENST00000447648 // TECPR1 // tectonin beta-propeller repeat containing 1 // 7q21.3 // 25851 /// ENST00000479975 // TECPR1 // tectonin beta-propeller repeat containing 1 // 7q21.3 // 25851 /// ENST00000542604 // TE…	-0.473964	5.82044	1.02e-25	1.62e-23
NM_006000 // TUBA4A // tubulin, alpha 4a // 2q35 // 7277 /// ENST00000248437 // TUBA4A // tubulin, alpha 4a // 2q35 // 7277 /// ENST00000392088 // TUBA4A // tubulin, alpha 4a // 2q35 // 7277 /// ENST00000498660 // TUBA4A // tubulin, alpha 4a // 2q35 // 7277 /// BC009238 // TUBA4A // tubulin, alpha 4a // 2q35 // 7277 /// OTTHUMT00000256816 // TUBA4A // NULL // --- // --- /// OTTHUMT00000259055 // …	-1.78753	8.30258	1.04e-25	1.66e-23
NM_013376 // SERTAD1 // SERTA domain containing 1 // 19q13.1-q13.2 // 29950 /// ENST00000357949 // SERTAD1 // SERTA domain containing 1 // 19q13.1-q13.2 // 29950 /// BC002670 // SERTAD1 // SERTA domain containing 1 // 19q13.1-q13.2 // 29950	-1.3006	5.53619	1.33e-25	2.1e-23
NM_018216 // PANK4 // pantothenate kinase 4 // 1p36.32 // 55229 /// ENST00000378466 // PANK4 // pantothenate kinase 4 // 1p36.32 // 55229 /// ENST00000435556 // PANK4 // pantothenate kinase 4 // 1p36.32 // 55229 /// ENST00000491212 // PANK4 // pantothenate kinase 4 // 1p36.32 // 55229 /// BC043496 // PANK4 // pantothenate kinase 4 // 1p36.32 // 55229 /// OTTHUMT00000002082 // PANK4 // NULL // ---…	-0.664582	5.77796	1.33e-25	2.1e-23
NM_000074 // CD40LG // CD40 ligand // Xq26 // 959 /// ENST00000370628 // CD40LG // CD40 ligand // Xq26 // 959 /// ENST00000370629 // CD40LG // CD40 ligand // Xq26 // 959 /// BC071754 // CD40LG // CD40 ligand // Xq26 // 959 /// BC074950 // CD40LG // CD40 ligand // Xq26 // 959 /// OTTHUMT00000058502 // CD40LG // NULL // --- // --- /// OTTHUMT00000058501 // CD40LG // NULL // --- // ---	-2.05657	4.82513	1.35e-25	2.12e-23
NM_001256126 // CERS6 // ceramide synthase 6 // 2q24.3 // 253782 /// NM_203463 // CERS6 // ceramide synthase 6 // 2q24.3 // 253782 /// ENST00000305747 // CERS6 // ceramide synthase 6 // 2q24.3 // 253782 /// ENST00000392687 // CERS6 // ceramide synthase 6 // 2q24.3 // 253782 /// BC109284 // CERS6 // ceramide synthase 6 // 2q24.3 // 253782 /// OTTHUMT00000255236 // CERS6 // NULL // --- // --- /// O…	2.05823	11.0908	1.44e-25	2.25e-23
ENST00000422143 // TRBV29-1 // T cell receptor beta variable 29-1 // --- // --- /// OTTHUMT00000352510 // TRBV29-1 // NULL // --- // ---	-2.42392	4.90034	1.48e-25	2.32e-23
NM_024901 // DENND2D // DENN/MADD domain containing 2D // 1p13.3 // 79961 /// ENST00000357640 // DENND2D // DENN/MADD domain containing 2D // 1p13.3 // 79961 /// ENST00000369752 // DENND2D // DENN/MADD domain containing 2D // 1p13.3 // 79961 /// ENST00000473682 // DENND2D // DENN/MADD domain containing 2D // 1p13.3 // 79961 /// BC004557 // DENND2D // DENN/MADD domain containing 2D // 1p13.3 // 79…	-1.96477	6.85822	1.7e-25	2.65e-23
NM_006714 // SMPDL3A // sphingomyelin phosphodiesterase, acid-like 3A // 6q22.31 // 10924 /// ENST00000368440 // SMPDL3A // sphingomyelin phosphodiesterase, acid-like 3A // 6q22.31 // 10924 /// ENST00000487215 // SMPDL3A // sphingomyelin phosphodiesterase, acid-like 3A // 6q22.31 // 10924 /// ENST00000539041 // SMPDL3A // sphingomyelin phosphodiesterase, acid-like 3A // 6q22.31 // 10924 /// BC018…	-3.80174	5.52784	1.79e-25	2.76e-23
NM_000901 // NR3C2 // nuclear receptor subfamily 3, group C, member 2 // 4q31.1 // 4306 /// NM_001166104 // NR3C2 // nuclear receptor subfamily 3, group C, member 2 // 4q31.1 // 4306 /// BC111758 // NR3C2 // nuclear receptor subfamily 3, group C, member 2 // 4q31.1 // 4306 /// ENST00000342437 // NR3C2 // nuclear receptor subfamily 3, group C, member 2 // 4q31.1 // 4306 /// ENST00000344721 // NR3C…	-0.757734	4.19795	1.86e-25	2.87e-23
NM_032351 // MRPL45 // mitochondrial ribosomal protein L45 // 17q21.2 // 84311 /// ENST00000312513 // MRPL45 // mitochondrial ribosomal protein L45 // 17q21.2 // 84311 /// BC130382 // MRPL45 // mitochondrial ribosomal protein L45 // 17q21.2 // 84311 /// OTTHUMT00000256792 // MRPL45 // NULL // --- // ---	2.07476	9.82901	2e-25	3.08e-23
ENST00000390436 // TRAV13-1 // T cell receptor alpha variable 13-1 // --- // ---	-1.95627	5.55507	2.25e-25	3.44e-23
NM_001008703 // C6orf1 // chromosome 6 open reading frame 1 // 6p21.31 // 221491 /// NM_001008704 // C6orf1 // chromosome 6 open reading frame 1 // 6p21.31 // 221491 /// NM_178508 // C6orf1 // chromosome 6 open reading frame 1 // 6p21.31 // 221491 /// BC023627 // C6orf1 // chromosome 6 open reading frame 1 // 6p21.31 // 221491 /// BC047919 // C6orf1 // chromosome 6 open reading frame 1 // 6p21.31…	-0.541122	5.46158	2.33e-25	3.57e-23
NM_000619 // IFNG // interferon, gamma // 12q14 // 3458 /// ENST00000229135 // IFNG // interferon, gamma // 12q14 // 3458 /// BC070256 // IFNG // interferon, gamma // 12q14 // 3458	-3.37999	5.08889	2.44e-25	3.73e-23
NM_001077493 // NFKB2 // nuclear factor of kappa light polypeptide gene enhancer in B-cells 2 (p49/p100) // 10q24 // 4791 /// NM_001077494 // NFKB2 // nuclear factor of kappa light polypeptide gene enhancer in B-cells 2 (p49/p100) // 10q24 // 4791 /// NM_002502 // NFKB2 // nuclear factor of kappa light polypeptide gene enhancer in B-cells 2 (p49/p100) // 10q24 // 4791 /// ENST00000189444 // NFKB2…	-1.58719	6.67905	2.67e-25	4.05e-23
NM_001012636 // IL32 // interleukin 32 // 16p13.3 // 9235 /// NM_001012631 // IL32 // interleukin 32 // 16p13.3 // 9235 /// NM_001012632 // IL32 // interleukin 32 // 16p13.3 // 9235 /// NM_001012633 // IL32 // interleukin 32 // 16p13.3 // 9235 /// NM_001012634 // IL32 // interleukin 32 // 16p13.3 // 9235 /// NM_001012635 // IL32 // interleukin 32 // 16p13.3 // 9235 /// NM_001012718 // IL32 // int…	-1.97087	7.48792	2.69e-25	4.08e-23
NM_001098200 // GPR18 // G protein-coupled receptor 18 // 13q32 // 2841 /// NM_005292 // GPR18 // G protein-coupled receptor 18 // 13q32 // 2841 /// ENST00000340807 // GPR18 // G protein-coupled receptor 18 // 13q32 // 2841 /// ENST00000397470 // GPR18 // G protein-coupled receptor 18 // 13q32 // 2841 /// ENST00000397473 // GPR18 // G protein-coupled receptor 18 // 13q32 // 2841 /// BC008569 // G…	-2.68172	6.16357	2.91e-25	4.39e-23
ENST00000390393 // TRBV19 // T cell receptor beta variable 19 // --- // --- /// OTTHUMT00000352485 // TRBV19 // NULL // --- // ---	-1.78672	4.69109	3.14e-25	4.72e-23
NM_015534 // ZZZ3 // zinc finger, ZZ-type containing 3 // 1p31.1 // 26009 /// ENST00000370798 // ZZZ3 // zinc finger, ZZ-type containing 3 // 1p31.1 // 26009 /// ENST00000370801 // ZZZ3 // zinc finger, ZZ-type containing 3 // 1p31.1 // 26009 /// ENST00000476275 // ZZZ3 // zinc finger, ZZ-type containing 3 // 1p31.1 // 26009 /// BC035818 // ZZZ3 // zinc finger, ZZ-type containing 3 // 1p31.1 // 26…	1.53673	8.73888	3.22e-25	4.84e-23
NM_000983 // RPL22 // ribosomal protein L22 // 1p36.31 // 6146 /// ENST00000234875 // RPL22 // ribosomal protein L22 // 1p36.31 // 6146 /// ENST00000480661 // RPL22 // ribosomal protein L22 // 1p36.31 // 6146 /// BC035566 // RPL22 // ribosomal protein L22 // 1p36.31 // 6146 /// BC058887 // RPL22 // ribosomal protein L22 // 1p36.31 // 6146 /// BC066314 // RPL22 // ribosomal protein L22 // 1p36.31 …	1.03133	9.39289	3.35e-25	4.98e-23
NM_138418 // FAM195A // family with sequence similarity 195, member A // 16p13.3 // 84331 /// ENST00000307650 // FAM195A // family with sequence similarity 195, member A // 16p13.3 // 84331 /// ENST00000491999 // FAM195A // family with sequence similarity 195, member A // 16p13.3 // 84331 /// ENST00000537787 // FAM195A // family with sequence similarity 195, member A // 16p13.3 // 84331 /// BC001…	0.582725	5.85573	3.43e-25	5.1e-23
NM_030755 // TMX1 // thioredoxin-related transmembrane protein 1 // 14q22.1 // 81542 /// ENST00000457354 // TMX1 // thioredoxin-related transmembrane protein 1 // 14q22.1 // 81542 /// BC036460 // TMX1 // thioredoxin-related transmembrane protein 1 // 14q22.1 // 81542 /// BC056874 // TMX1 // thioredoxin-related transmembrane protein 1 // 14q22.1 // 81542	1.22838	11.1593	3.97e-25	5.86e-23
NM_001035254 // FAM102A // family with sequence similarity 102, member A // 9q34.11 // 399665 /// NM_203305 // FAM102A // family with sequence similarity 102, member A // 9q34.11 // 399665 /// ENST00000300434 // FAM102A // family with sequence similarity 102, member A // 9q34.11 // 399665 /// ENST00000373084 // FAM102A // family with sequence similarity 102, member A // 9q34.11 // 399665 /// ENST…	-1.68333	5.95924	3.98e-25	5.86e-23
ENST00000390439 // TRAV13-2 // T cell receptor alpha variable 13-2 // --- // ---	-1.78786	4.95571	4.01e-25	5.9e-23
NM_014363 // SACS // spastic ataxia of Charlevoix-Saguenay (sacsin) // 13q12 // 26278 /// ENST00000382292 // SACS // spastic ataxia of Charlevoix-Saguenay (sacsin) // 13q12 // 26278 /// ENST00000382298 // SACS // spastic ataxia of Charlevoix-Saguenay (sacsin) // 13q12 // 26278 /// ENST00000402364 // SACS // spastic ataxia of Charlevoix-Saguenay (sacsin) // 13q12 // 26278 /// ENST00000476776 // SA…	1.67622	7.6982	4.03e-25	5.9e-23
NM_130807 // MOB3A // MOB kinase activator 3A // 19p13.3 // 126308 /// ENST00000357066 // MOB3A // MOB kinase activator 3A // 19p13.3 // 126308 /// BC015049 // MOB3A // MOB kinase activator 3A // 19p13.3 // 126308	-2.21291	14.2727	4.1e-25	5.98e-23
ENST00000390435 // TRAV8-3 // T cell receptor alpha variable 8-3 // --- // ---	-1.83979	4.58348	4.11e-25	5.98e-23
NM_014488 // RAB30 // RAB30, member RAS oncogene family // 11q12-q14 // 27314 /// ENST00000260056 // RAB30 // RAB30, member RAS oncogene family // 11q12-q14 // 27314 /// ENST00000525117 // RAB30 // RAB30, member RAS oncogene family // 11q12-q14 // 27314 /// ENST00000527633 // RAB30 // RAB30, member RAS oncogene family // 11q12-q14 // 27314 /// ENST00000532548 // RAB30 // RAB30, member RAS oncogen…	-1.29645	4.83818	4.22e-25	6.14e-23
NM_014366 // GNL3 // guanine nucleotide binding protein-like 3 (nucleolar) // 3p21.1 // 26354 /// NM_206825 // GNL3 // guanine nucleotide binding protein-like 3 (nucleolar) // 3p21.1 // 26354 /// NM_206826 // GNL3 // guanine nucleotide binding protein-like 3 (nucleolar) // 3p21.1 // 26354 /// NR_003687 // SNORD19B // small nucleolar RNA, C/D box 19B // 3p21.1 // 100113381 /// ENST00000394799 // S…	1.81912	8.86274	5.31e-25	7.62e-23
NM_000578 // SLC11A1 // solute carrier family 11 (proton-coupled divalent metal ion transporters), member 1 // 2q35 // 6556 /// ENST00000233202 // SLC11A1 // solute carrier family 11 (proton-coupled divalent metal ion transporters), member 1 // 2q35 // 6556 /// ENST00000473367 // SLC11A1 // solute carrier family 11 (proton-coupled divalent metal ion transporters), member 1 // 2q35 // 6556 /// ENS…	-3.78122	7.39216	5.46e-25	7.81e-23
NM_005754 // G3BP1 // GTPase activating protein (SH3 domain) binding protein 1 // 5q33.1 // 10146 /// NM_198395 // G3BP1 // GTPase activating protein (SH3 domain) binding protein 1 // 5q33.1 // 10146 /// ENST00000274596 // G3BP1 // GTPase activating protein (SH3 domain) binding protein 1 // 5q33.1 // 10146 /// ENST00000356245 // G3BP1 // GTPase activating protein (SH3 domain) binding protein 1 //…	1.5404	10.076	5.67e-25	8.09e-23
NM_032932 // RAB11FIP4 // RAB11 family interacting protein 4 (class II) // 17q11.2 // 84440 /// NR_039877 // MIR4724 // microRNA 4724 // --- // 100616248 /// ENST00000325874 // RAB11FIP4 // RAB11 family interacting protein 4 (class II) // 17q11.2 // 84440 /// ENST00000394744 // RAB11FIP4 // RAB11 family interacting protein 4 (class II) // 17q11.2 // 84440 /// BC093914 // RAB11FIP4 // RAB11 family…	-1.22901	5.34029	6.1e-25	8.68e-23
NM_016640 // MRPS30 // mitochondrial ribosomal protein S30 // 5q11 // 10884 /// ENST00000230914 // MRPS30 // mitochondrial ribosomal protein S30 // 5q11 // 10884 /// ENST00000507110 // MRPS30 // mitochondrial ribosomal protein S30 // 5q11 // 10884 /// BC007735 // MRPS30 // mitochondrial ribosomal protein S30 // 5q11 // 10884 /// OTTHUMT00000367515 // MRPS30 // NULL // --- // --- /// OTTHUMT000002…	1.59636	9.3531	6.12e-25	8.7e-23
NM_004913 // VPS9D1 // VPS9 domain containing 1 // 16q24 // 9605 /// ENST00000261625 // C16orf7 // chromosome 16 open reading frame 7 // 16q24 // 9605 /// ENST00000389386 // VPS9D1 // VPS9 domain containing 1 // 16q24 // 9605	-0.889163	4.73247	6.16e-25	8.73e-23
NM_004182 // UXT // ubiquitously-expressed, prefoldin-like chaperone // Xp11.23-p11.22 // 8409 /// NM_153477 // UXT // ubiquitously-expressed, prefoldin-like chaperone // Xp11.23-p11.22 // 8409 /// NR_045559 // UXT // ubiquitously-expressed, prefoldin-like chaperone // Xp11.23-p11.22 // 8409 /// NR_045560 // UXT // ubiquitously-expressed, prefoldin-like chaperone // Xp11.23-p11.22 // 8409 /// ENS…	1.04647	8.72909	6.35e-25	8.99e-23
NM_020431 // TMEM63C // transmembrane protein 63C // 14q24.3 // 57156 /// ENST00000298351 // TMEM63C // transmembrane protein 63C // 14q24.3 // 57156 /// ENST00000536110 // TMEM63C // transmembrane protein 63C // 14q24.3 // 57156 /// BC136613 // TMEM63C // transmembrane protein 63C // 14q24.3 // 57156 /// BC136614 // TMEM63C // transmembrane protein 63C // 14q24.3 // 57156	-0.760486	3.92421	6.53e-25	9.23e-23
NM_000837 // GRINA // glutamate receptor, ionotropic, N-methyl D-aspartate-associated protein 1 (glutamate binding) // 8q24.3 // 2907 /// NM_001009184 // GRINA // glutamate receptor, ionotropic, N-methyl D-aspartate-associated protein 1 (glutamate binding) // 8q24.3 // 2907 /// BC041788 // GRINA // glutamate receptor, ionotropic, N-methyl D-aspartate-associated protein 1 (glutamate binding) // 8q…	-1.66159	7.60505	6.69e-25	9.4e-23
NM_024026 // MRP63 // mitochondrial ribosomal protein 63 // 13q12.11 // 78988 /// ENST00000309594 // MRP63 // mitochondrial ribosomal protein 63 // 13q12.11 // 78988 /// BC023616 // MRP63 // mitochondrial ribosomal protein 63 // 13q12.11 // 78988 /// BC068492 // MRP63 // mitochondrial ribosomal protein 63 // 13q12.11 // 78988 /// OTTHUMT00000044105 // MRP63 // NULL // --- // ---	1.22907	7.30171	6.94e-25	9.73e-23
NM_152293 // TADA2B // transcriptional adaptor 2B // 4p16.1 // 93624 /// ENST00000310074 // TADA2B // transcriptional adaptor 2B // 4p16.1 // 93624 /// ENST00000512388 // TADA2B // transcriptional adaptor 2B // 4p16.1 // 93624 /// ENST00000515646 // TADA2B // transcriptional adaptor 2B // 4p16.1 // 93624 /// BC101334 // TADA2B // transcriptional adaptor 2B // 4p16.1 // 93624 /// BC101335 // TADA2…	-0.708738	5.79137	6.96e-25	9.74e-23
NM_001021 // RPS17 // ribosomal protein S17 // 15q // 6218 /// ENST00000330339 // RPS17L // ribosomal protein S17-like // --- // 100505503 /// ENST00000330339 // RPS17 // ribosomal protein S17 // 15q // 6218 /// ENST00000559187 // RPS17L // ribosomal protein S17-like // --- // 100505503 /// ENST00000559187 // RPS17 // ribosomal protein S17 // 15q // 6218 /// NM_001199057 // RPS17L // ribosomal pr…	0.965114	14.6786	7.1e-25	9.89e-23
NM_001021 // RPS17 // ribosomal protein S17 // 15q // 6218 /// ENST00000330244 // RPS17L // ribosomal protein S17-like // --- // 100505503 /// ENST00000330244 // RPS17 // ribosomal protein S17 // 15q // 6218 /// ENST00000561157 // RPS17L // ribosomal protein S17-like // --- // 100505503 /// ENST00000561157 // RPS17 // ribosomal protein S17 // 15q // 6218 /// NM_001199057 // RPS17L // ribosomal pr…	0.965114	14.6786	7.1e-25	9.89e-23
NM_005442 // EOMES // eomesodermin // 3p24.1 // 8320 /// ENST00000295743 // EOMES // eomesodermin // 3p24.1 // 8320 /// ENST00000449599 // EOMES // eomesodermin // 3p24.1 // 8320 /// ENST00000461503 // EOMES // eomesodermin // 3p24.1 // 8320 /// ENST00000535713 // EOMES // eomesodermin // 3p24.1 // 8320 /// ENST00000537516 // EOMES // eomesodermin // 3p24.1 // 8320 /// OTTHUMT00000252995 // EOMES…	-1.47792	5.93016	7.28e-25	1.01e-22
NM_018425 // PI4K2A // phosphatidylinositol 4-kinase type 2 alpha // 10q24 // 55361 /// ENST00000370631 // PI4K2A // phosphatidylinositol 4-kinase type 2 alpha // 10q24 // 55361 /// BC003167 // PI4K2A // phosphatidylinositol 4-kinase type 2 alpha // 10q24 // 55361 /// OTTHUMT00000049735 // PI4K2A // NULL // --- // ---	-3.43401	6.76078	7.73e-25	1.07e-22
NM_001130048 // DOCK9 // dedicator of cytokinesis 9 // 13q32.3 // 23348 /// NM_001130049 // DOCK9 // dedicator of cytokinesis 9 // 13q32.3 // 23348 /// NM_001130050 // DOCK9 // dedicator of cytokinesis 9 // 13q32.3 // 23348 /// NM_015296 // DOCK9 // dedicator of cytokinesis 9 // 13q32.3 // 23348 /// ENST00000339416 // DOCK9 // dedicator of cytokinesis 9 // 13q32.3 // 23348 /// ENST00000376453 // …	-1.72399	4.88932	8.04e-25	1.11e-22
NM_005527 // HSPA1L // heat shock 70kDa protein 1-like // 6p21.3 // 3305 /// ENST00000375653 // HSPA1L // heat shock 70kDa protein 1-like // 6p21.3 // 3305 /// ENST00000375654 // HSPA1L // heat shock 70kDa protein 1-like // 6p21.3 // 3305 /// ENST00000417199 // HSPA1L // heat shock 70kDa protein 1-like // 6p21.3 // 3305 /// ENST00000424494 // HSPA1L // heat shock 70kDa protein 1-like // 6p21.3 //…	-1.42869	5.38685	9.59e-25	1.3e-22
NM_007208 // MRPL3 // mitochondrial ribosomal protein L3 // 3q21-q23 // 11222 /// ENST00000264995 // MRPL3 // mitochondrial ribosomal protein L3 // 3q21-q23 // 11222 /// ENST00000425847 // MRPL3 // mitochondrial ribosomal protein L3 // 3q21-q23 // 11222 /// ENST00000506946 // MRPL3 // mitochondrial ribosomal protein L3 // 3q21-q23 // 11222 /// BC003375 // MRPL3 // mitochondrial ribosomal protein …	1.98054	10.5649	9.91e-25	1.34e-22
NM_022059 // CXCL16 // chemokine (C-X-C motif) ligand 16 // 17p13 // 58191 /// NM_001100812 // CXCL16 // chemokine (C-X-C motif) ligand 16 // 17p13 // 58191 /// ENST00000293778 // CXCL16 // chemokine (C-X-C motif) ligand 16 // 17p13 // 58191 /// BC017588 // CXCL16 // chemokine (C-X-C motif) ligand 16 // 17p13 // 58191 /// BC044930 // CXCL16 // chemokine (C-X-C motif) ligand 16 // 17p13 // 58191 /…	-4.32883	7.29896	1e-24	1.36e-22
NM_001013703 // EIF2AK4 // eukaryotic translation initiation factor 2 alpha kinase 4 // 15q15.1 // 440275 /// ENST00000263791 // EIF2AK4 // eukaryotic translation initiation factor 2 alpha kinase 4 // 15q15.1 // 440275 /// ENST00000382727 // EIF2AK4 // eukaryotic translation initiation factor 2 alpha kinase 4 // 15q15.1 // 440275 /// ENST00000559311 // EIF2AK4 // eukaryotic translation initiation…	1.76133	9.28897	1.02e-24	1.38e-22
NM_001022 // RPS19 // ribosomal protein S19 // 19q13.2 // 6223 /// ENST00000221975 // RPS19 // ribosomal protein S19 // 19q13.2 // 6223 /// BC000023 // RPS19 // ribosomal protein S19 // 19q13.2 // 6223 /// BC007615 // RPS19 // ribosomal protein S19 // 19q13.2 // 6223 /// BC018616 // RPS19 // ribosomal protein S19 // 19q13.2 // 6223	2.16734	14.4285	1.2e-24	1.61e-22
NR_026914 // MGC16275 // uncharacterized protein MGC16275 // 17q25.1 // 85001 /// ENST00000499670 // MGC16275 // uncharacterized protein MGC16275 // 17q25.1 // 85001	-1.09781	4.64643	1.24e-24	1.66e-22
NM_001170794 // BACH2 // BTB and CNC homology 1, basic leucine zipper transcription factor 2 // 6q15 // 60468 /// NM_021813 // BACH2 // BTB and CNC homology 1, basic leucine zipper transcription factor 2 // 6q15 // 60468 /// ENST00000257749 // BACH2 // BTB and CNC homology 1, basic leucine zipper transcription factor 2 // 6q15 // 60468 /// ENST00000343122 // BACH2 // BTB and CNC homology 1, basic…	-2.01474	5.45322	1.26e-24	1.67e-22
NM_004475 // FLOT2 // flotillin 2 // 17q11-q12 // 2319 /// ENST00000394906 // FLOT2 // flotillin 2 // 17q11-q12 // 2319 /// ENST00000394908 // FLOT2 // flotillin 2 // 17q11-q12 // 2319 /// ENST00000465427 // FLOT2 // flotillin 2 // 17q11-q12 // 2319 /// BC003683 // FLOT2 // flotillin 2 // 17q11-q12 // 2319 /// OTTHUMT00000255934 // FLOT2 // NULL // --- // --- /// OTTHUMT00000255935 // FLOT2 // NU…	-2.08893	9.16258	1.31e-24	1.73e-22
NM_001194954 // MATR3 // matrin 3 // 5q31.2 // 9782 /// NM_001194955 // MATR3 // matrin 3 // 5q31.2 // 9782 /// NM_001194956 // MATR3 // matrin 3 // 5q31.2 // 9782 /// NM_018834 // MATR3 // matrin 3 // 5q31.2 // 9782 /// NM_199189 // MATR3 // matrin 3 // 5q31.2 // 9782 /// NR_003141 // SNHG4 // small nucleolar RNA host gene 4 (non-protein coding) // 5q31.2 // 724102 /// NR_036535 // MATR3 // matr…	1.24794	11.1034	1.35e-24	1.78e-22
NM_017910 // TRMT61B // tRNA methyltransferase 61 homolog B (S. cerevisiae) // 2p23.2 // 55006 /// ENST00000306108 // TRMT61B // tRNA methyltransferase 61 homolog B (S. cerevisiae) // 2p23.2 // 55006 /// ENST00000484060 // TRMT61B // tRNA methyltransferase 61 homolog B (S. cerevisiae) // 2p23.2 // 55006 /// BC000952 // TRMT61B // tRNA methyltransferase 61 homolog B (S. cerevisiae) // 2p23.2 // 55…	1.33614	7.88056	1.47e-24	1.91e-22
NM_022366 // TFB2M // transcription factor B2, mitochondrial // 1q44 // 64216 /// ENST00000366514 // TFB2M // transcription factor B2, mitochondrial // 1q44 // 64216 /// ENST00000544618 // TFB2M // transcription factor B2, mitochondrial // 1q44 // 64216 /// BC003383 // TFB2M // transcription factor B2, mitochondrial // 1q44 // 64216 /// OTTHUMT00000096673 // TFB2M // NULL // --- // ---	1.91219	9.46248	1.48e-24	1.92e-22
NM_021253 // TRIM39 // tripartite motif containing 39 // 6p21.3 // 56658 /// NM_172016 // TRIM39 // tripartite motif containing 39 // 6p21.3 // 56658 /// BC007661 // TRIM39 // tripartite motif containing 39 // 6p21.3 // 56658 /// BC034985 // TRIM39 // tripartite motif containing 39 // 6p21.3 // 56658 /// OTTHUMT00000310945 // TRIM39 // NULL // --- // --- /// OTTHUMT00000310946 // TRIM39 // NULL /…	-0.795594	5.33535	1.51e-24	1.96e-22
NR_003277 // HNRNPA1P33 // heterogeneous nuclear ribonucleoprotein A1 pseudogene 33 // 10q11.22 // 728643	1.89342	13.2906	1.54e-24	1.99e-22
NM_001017926 // ZHX1 // zinc fingers and homeoboxes 1 // 8q24.13 // 11244 /// NM_007222 // ZHX1 // zinc fingers and homeoboxes 1 // 8q24.13 // 11244 /// NR_037873 // ZHX1 // zinc fingers and homeoboxes 1 // 8q24.13 // 11244 /// NR_037874 // ZHX1 // zinc fingers and homeoboxes 1 // 8q24.13 // 11244 /// ENST00000297857 // ZHX1 // zinc fingers and homeoboxes 1 // 8q24.13 // 11244 /// ENST00000395571…	0.999231	8.41814	1.55e-24	1.99e-22
NM_145689 // APBB1 // amyloid beta (A4) precursor protein-binding, family B, member 1 (Fe65) // 11p15 // 322 /// NM_001164 // APBB1 // amyloid beta (A4) precursor protein-binding, family B, member 1 (Fe65) // 11p15 // 322 /// BC010854 // APBB1 // amyloid beta (A4) precursor protein-binding, family B, member 1 (Fe65) // 11p15 // 322 /// ENST00000299402 // APBB1 // amyloid beta (A4) precursor prote…	-0.384753	4.05249	1.56e-24	2e-22
NM_001195059 // PLEKHO2 // pleckstrin homology domain containing, family O member 2 // 15q22.1 // 80301 /// NM_025201 // PLEKHO2 // pleckstrin homology domain containing, family O member 2 // 15q22.1 // 80301 /// ENST00000323544 // PLEKHO2 // pleckstrin homology domain containing, family O member 2 // 15q22.1 // 80301 /// ENST00000546008 // PLEKHO2 // pleckstrin homology domain containing, family…	-2.34242	8.28339	1.56e-24	2e-22
ENST00000441537 // BTF3L4P1 // basic transcription factor 3-like 4 pseudogene 1 // --- // ---	1.2925	6.54232	1.56e-24	2e-22
NM_021253 // TRIM39 // tripartite motif containing 39 // 6p21.3 // 56658 /// NM_172016 // TRIM39 // tripartite motif containing 39 // 6p21.3 // 56658 /// BC007661 // TRIM39 // tripartite motif containing 39 // 6p21.3 // 56658 /// BC034985 // TRIM39 // tripartite motif containing 39 // 6p21.3 // 56658 /// OTTHUMT00000309193 // TRIM39 // NULL // --- // --- /// OTTHUMT00000309194 // TRIM39 // NULL /…	-0.797194	5.31617	1.7e-24	2.15e-22
NM_021253 // TRIM39 // tripartite motif containing 39 // 6p21.3 // 56658 /// NM_172016 // TRIM39 // tripartite motif containing 39 // 6p21.3 // 56658 /// BC007661 // TRIM39 // tripartite motif containing 39 // 6p21.3 // 56658 /// BC034985 // TRIM39 // tripartite motif containing 39 // 6p21.3 // 56658 /// OTTHUMT00000076712 // TRIM39 // NULL // --- // --- /// OTTHUMT00000076713 // TRIM39 // NULL /…	-0.797194	5.31617	1.7e-24	2.15e-22
NM_021253 // TRIM39 // tripartite motif containing 39 // 6p21.3 // 56658 /// NM_172016 // TRIM39 // tripartite motif containing 39 // 6p21.3 // 56658 /// BC007661 // TRIM39 // tripartite motif containing 39 // 6p21.3 // 56658 /// BC034985 // TRIM39 // tripartite motif containing 39 // 6p21.3 // 56658 /// OTTHUMT00000309805 // TRIM39 // NULL // --- // --- /// OTTHUMT00000309806 // TRIM39 // NULL /…	-0.797194	5.31617	1.7e-24	2.15e-22
NM_021253 // TRIM39 // tripartite motif containing 39 // 6p21.3 // 56658 /// NM_172016 // TRIM39 // tripartite motif containing 39 // 6p21.3 // 56658 /// BC007661 // TRIM39 // tripartite motif containing 39 // 6p21.3 // 56658 /// BC034985 // TRIM39 // tripartite motif containing 39 // 6p21.3 // 56658 /// OTTHUMT00000256543 // TRIM39 // NULL // --- // --- /// OTTHUMT00000256544 // TRIM39 // NULL /…	-0.797194	5.31617	1.7e-24	2.15e-22
NM_013289 // KIR3DL1 // killer cell immunoglobulin-like receptor, three domains, long cytoplasmic tail, 1 // 19q13.4 // 3811 /// ENST00000326542 // KIR3DL2 // killer cell immunoglobulin-like receptor, three domains, long cytoplasmic tail, 2 // 19q13.4 // 3812 /// ENST00000326542 // KIR3DL1 // killer cell immunoglobulin-like receptor, three domains, long cytoplasmic tail, 1 // 19q13.4 // 3811 /// …	-1.1798	4.50761	1.71e-24	2.16e-22
NM_004537 // NAP1L1 // nucleosome assembly protein 1-like 1 // 12q21.2 // 4673 /// NM_139207 // NAP1L1 // nucleosome assembly protein 1-like 1 // 12q21.2 // 4673 /// ENST00000261182 // NAP1L1 // nucleosome assembly protein 1-like 1 // 12q21.2 // 4673 /// ENST00000393263 // NAP1L1 // nucleosome assembly protein 1-like 1 // 12q21.2 // 4673 /// ENST00000431879 // NAP1L1 // nucleosome assembly protei…	1.78984	11.6932	1.78e-24	2.25e-22
NM_001127660 // MFN2 // mitofusin 2 // 1p36.22 // 9927 /// NM_014874 // MFN2 // mitofusin 2 // 1p36.22 // 9927 /// ENST00000235329 // MFN2 // mitofusin 2 // 1p36.22 // 9927 /// ENST00000376337 // MFN2 // mitofusin 2 // 1p36.22 // 9927 /// ENST00000444836 // MFN2 // mitofusin 2 // 1p36.22 // 9927 /// ENST00000497302 // MFN2 // mitofusin 2 // 1p36.22 // 9927 /// BC017061 // MFN2 // mitofusin 2 // 1…	-1.31159	8.61418	1.83e-24	2.3e-22
NM_000104 // CYP1B1 // cytochrome P450, family 1, subfamily B, polypeptide 1 // 2p22.2 // 1545 /// ENST00000260630 // CYP1B1 // cytochrome P450, family 1, subfamily B, polypeptide 1 // 2p22.2 // 1545 /// ENST00000407341 // CYP1B1 // cytochrome P450, family 1, subfamily B, polypeptide 1 // 2p22.2 // 1545 /// ENST00000494864 // CYP1B1 // cytochrome P450, family 1, subfamily B, polypeptide 1 // 2p22…	-4.20787	5.53703	1.88e-24	2.36e-22
NM_018321 // BRIX1 // BRX1, biogenesis of ribosomes, homolog (S. cerevisiae) // 5p13.2 // 55299 /// BC036741 // BRIX1 // BRX1, biogenesis of ribosomes, homolog (S. cerevisiae) // 5p13.2 // 55299 /// ENST00000506023 // BRIX1 // BRX1, biogenesis of ribosomes, homolog (S. cerevisiae) // 5p13.2 // 55299 /// BC001546 // BRIX1 // BRX1, biogenesis of ribosomes, homolog (S. cerevisiae) // 5p13.2 // 55299…	1.31128	10.1484	1.89e-24	2.37e-22
NM_015456 // NELFB // negative elongation factor complex member B // 9q34 // 25920 /// ENST00000343053 // NELFB // negative elongation factor complex member B // 9q34 // 25920 /// BC011892 // NELFB // negative elongation factor complex member B // 9q34 // 25920 /// OTTHUMT00000254710 // COBRA1 // NULL // --- // ---	1.0279	8.5874	1.92e-24	2.4e-22
NM_014835 // OSBPL2 // oxysterol binding protein-like 2 // 20q13.3 // 9885 /// NM_144498 // OSBPL2 // oxysterol binding protein-like 2 // 20q13.3 // 9885 /// ENST00000253000 // OSBPL2 // oxysterol binding protein-like 2 // 20q13.3 // 9885 /// ENST00000313733 // OSBPL2 // oxysterol binding protein-like 2 // 20q13.3 // 9885 /// ENST00000358053 // OSBPL2 // oxysterol binding protein-like 2 // 20q13.…	-1.33399	8.65082	2.02e-24	2.51e-22
NM_152441 // FBXL14 // F-box and leucine-rich repeat protein 14 // 12p13.33 // 144699 /// ENST00000339235 // FBXL14 // F-box and leucine-rich repeat protein 14 // 12p13.33 // 144699 /// ENST00000543278 // FBXL14 // F-box and leucine-rich repeat protein 14 // 12p13.33 // 144699 /// BC028132 // FBXL14 // F-box and leucine-rich repeat protein 14 // 12p13.33 // 144699 /// OTTHUMT00000206741 // FBXL14…	-1.87551	5.96094	2.04e-24	2.53e-22
NM_006325 // RAN // RAN, member RAS oncogene family // 12q24.3 // 5901 /// ENST00000254675 // RAN // RAN, member RAS oncogene family // 12q24.3 // 5901 /// ENST00000392367 // RAN // RAN, member RAS oncogene family // 12q24.3 // 5901 /// ENST00000392369 // RAN // RAN, member RAS oncogene family // 12q24.3 // 5901 /// ENST00000541630 // RAN // RAN, member RAS oncogene family // 12q24.3 // 5901 /// …	1.06725	10.2554	2.08e-24	2.58e-22
ENST00000446441 // HNRNPA1P8 // heterogeneous nuclear ribonucleoprotein A1 pseudogene 8 // --- // ---	2.08431	12.4521	2.23e-24	2.76e-22
NM_001145249 // FAM157B // family with sequence similarity 157, member B // 9q34.3 // 100132403 /// ENST00000446912 // FAM157B // family with sequence similarity 157, member B // --- // --- /// OTTHUMT00000055378 // FAM157B // NULL // --- // ---	-2.6973	10.6247	2.36e-24	2.9e-22
NM_021253 // TRIM39 // tripartite motif containing 39 // 6p21.3 // 56658 /// NM_172016 // TRIM39 // tripartite motif containing 39 // 6p21.3 // 56658 /// BC007661 // TRIM39 // tripartite motif containing 39 // 6p21.3 // 56658 /// BC034985 // TRIM39 // tripartite motif containing 39 // 6p21.3 // 56658 /// OTTHUMT00000035312 // TRIM39 // NULL // --- // --- /// OTTHUMT00000035313 // TRIM39 // NULL /…	-0.796774	5.34682	2.45e-24	3e-22
NM_005499 // UBA2 // ubiquitin-like modifier activating enzyme 2 // 19q12 // 10054 /// ENST00000246548 // UBA2 // ubiquitin-like modifier activating enzyme 2 // 19q12 // 10054 /// ENST00000439527 // UBA2 // ubiquitin-like modifier activating enzyme 2 // 19q12 // 10054 /// ENST00000542624 // UBA2 // ubiquitin-like modifier activating enzyme 2 // 19q12 // 10054 /// BC003153 // UBA2 // ubiquitin-lik…	1.4615	11.3319	2.47e-24	3.02e-22
NM_016734 // PAX5 // paired box 5 // 9p13 // 5079 /// ENST00000358127 // PAX5 // paired box 5 // 9p13 // 5079 /// ENST00000377847 // PAX5 // paired box 5 // 9p13 // 5079 /// ENST00000377849 // PAX5 // paired box 5 // 9p13 // 5079 /// ENST00000377852 // PAX5 // paired box 5 // 9p13 // 5079 /// ENST00000377853 // PAX5 // paired box 5 // 9p13 // 5079 /// ENST00000414447 // PAX5 // paired box 5 // 9p…	-1.83628	5.10005	2.56e-24	3.12e-22
NM_022551 // RPS18 // ribosomal protein S18 // 6p21.3 // 6222 /// ENST00000439602 // RPS18 // ribosomal protein S18 // 6p21.3 // 6222 /// ENST00000474973 // RPS18 // ribosomal protein S18 // 6p21.3 // 6222 /// ENST00000476222 // RPS18 // ribosomal protein S18 // 6p21.3 // 6222 /// BC101786 // RPS18 // ribosomal protein S18 // 6p21.3 // 6222 /// BC106063 // RPS18 // ribosomal protein S18 // 6p21.3…	1.1333	10.5466	2.69e-24	3.25e-22
NM_022551 // RPS18 // ribosomal protein S18 // 6p21.3 // 6222 /// BC101786 // RPS18 // ribosomal protein S18 // 6p21.3 // 6222 /// BC106063 // RPS18 // ribosomal protein S18 // 6p21.3 // 6222 /// OTTHUMT00000076685 // RPS18 // NULL // --- // --- /// OTTHUMT00000076686 // RPS18 // NULL // --- // --- /// OTTHUMT00000276296 // RPS18 // NULL // --- // --- /// OTTHUMT00000276297 // RPS18 // NULL // --…	1.1333	10.5466	2.69e-24	3.25e-22
NM_022551 // RPS18 // ribosomal protein S18 // 6p21.3 // 6222 /// BC101786 // RPS18 // ribosomal protein S18 // 6p21.3 // 6222 /// BC106063 // RPS18 // ribosomal protein S18 // 6p21.3 // 6222 /// OTTHUMT00000310492 // RPS18 // NULL // --- // --- /// OTTHUMT00000310493 // RPS18 // NULL // --- // --- /// OTTHUMT00000310494 // RPS18 // NULL // --- // --- /// OTTHUMT00000310495 // RPS18 // NULL // --…	1.1333	10.5466	2.69e-24	3.25e-22
NM_022551 // RPS18 // ribosomal protein S18 // 6p21.3 // 6222 /// BC101786 // RPS18 // ribosomal protein S18 // 6p21.3 // 6222 /// BC106063 // RPS18 // ribosomal protein S18 // 6p21.3 // 6222 /// OTTHUMT00000312545 // RPS18 // NULL // --- // --- /// OTTHUMT00000312546 // RPS18 // NULL // --- // --- /// OTTHUMT00000312547 // RPS18 // NULL // --- // --- /// OTTHUMT00000312548 // RPS18 // NULL // --…	1.1333	10.5466	2.69e-24	3.25e-22
NM_022551 // RPS18 // ribosomal protein S18 // 6p21.3 // 6222 /// BC101786 // RPS18 // ribosomal protein S18 // 6p21.3 // 6222 /// BC106063 // RPS18 // ribosomal protein S18 // 6p21.3 // 6222 /// OTTHUMT00000035273 // RPS18 // NULL // --- // --- /// OTTHUMT00000035274 // RPS18 // NULL // --- // --- /// OTTHUMT00000276289 // RPS18 // NULL // --- // --- /// OTTHUMT00000276290 // RPS18 // NULL // --…	1.1333	10.5466	2.69e-24	3.25e-22
NM_001162916 // TYW3 // tRNA-yW synthesizing protein 3 homolog (S. cerevisiae) // 1p31.1 // 127253 /// NM_138467 // TYW3 // tRNA-yW synthesizing protein 3 homolog (S. cerevisiae) // 1p31.1 // 127253 /// NR_027962 // TYW3 // tRNA-yW synthesizing protein 3 homolog (S. cerevisiae) // 1p31.1 // 127253 /// ENST00000370867 // TYW3 // tRNA-yW synthesizing protein 3 homolog (S. cerevisiae) // 1p31.1 // 1…	1.31287	7.37775	2.74e-24	3.3e-22
NR_000007 // SNORD73A // small nucleolar RNA, C/D box 73A // 4q31.3 // 8944 /// NM_001006 // RPS3A // ribosomal protein S3A // 4q31.2-q31.3 // 6189 /// ENST00000274065 // SNORD73A // small nucleolar RNA, C/D box 73A // 4q31.3 // 8944 /// ENST00000274065 // RPS3A // ribosomal protein S3A // 4q31.2-q31.3 // 6189 /// ENST00000322686 // SNORD73A // small nucleolar RNA, C/D box 73A // 4q31.3 // 8944 /…	1.4389	15.2656	2.92e-24	3.51e-22
NM_002339 // LSP1 // lymphocyte-specific protein 1 // 11p15.5 // 4046 /// NM_001242932 // LSP1 // lymphocyte-specific protein 1 // 11p15.5 // 4046 /// NM_001013253 // LSP1 // lymphocyte-specific protein 1 // 11p15.5 // 4046 /// NM_001013254 // LSP1 // lymphocyte-specific protein 1 // 11p15.5 // 4046 /// NM_001013255 // LSP1 // lymphocyte-specific protein 1 // 11p15.5 // 4046 /// ENST00000311604 /…	-1.36861	7.02024	2.95e-24	3.54e-22
NM_004694 // SLC16A6 // solute carrier family 16, member 6 (monocarboxylic acid transporter 7) // 17q24.2 // 9120 /// NM_001174166 // SLC16A6 // solute carrier family 16, member 6 (monocarboxylic acid transporter 7) // 17q24.2 // 9120 /// ENST00000327268 // SLC16A6 // solute carrier family 16, member 6 (monocarboxylic acid transporter 7) // 17q24.2 // 9120 /// BC064832 // SLC16A6 // solute carrie…	-4.34345	6.73045	3.03e-24	3.63e-22
NM_007365 // PADI2 // peptidyl arginine deiminase, type II // 1p36.13 // 11240 /// BC009701 // PADI2 // peptidyl arginine deiminase, type II // 1p36.13 // 11240 /// ENST00000375486 // PADI2 // peptidyl arginine deiminase, type II // 1p36.13 // 11240 /// ENST00000444885 // PADI2 // peptidyl arginine deiminase, type II // 1p36.13 // 11240 /// ENST00000466151 // PADI2 // peptidyl arginine deiminase,…	-4.05292	6.59399	3.08e-24	3.67e-22
NR_003932 // RPL13AP20 // ribosomal protein L13a pseudogene 20 // 12p13.1 // 387841	1.8882	13.9439	3.13e-24	3.73e-22
NM_001164239 // DHX16 // DEAH (Asp-Glu-Ala-His) box polypeptide 16 // 6p21.3 // 8449 /// NM_003587 // DHX16 // DEAH (Asp-Glu-Ala-His) box polypeptide 16 // 6p21.3 // 8449 /// ENST00000376437 // DHX16 // DEAH (Asp-Glu-Ala-His) box polypeptide 16 // 6p21.3 // 8449 /// ENST00000376442 // DHX16 // DEAH (Asp-Glu-Ala-His) box polypeptide 16 // 6p21.3 // 8449 /// ENST00000480966 // DHX16 // DEAH (Asp-Gl…	-0.830668	6.63051	3.15e-24	3.73e-22
NM_004438 // EPHA4 // EPH receptor A4 // 2q36.1 // 2043 /// ENST00000281821 // EPHA4 // EPH receptor A4 // 2q36.1 // 2043 /// ENST00000392071 // EPHA4 // EPH receptor A4 // 2q36.1 // 2043 /// ENST00000409854 // EPHA4 // EPH receptor A4 // 2q36.1 // 2043 /// ENST00000409938 // EPHA4 // EPH receptor A4 // 2q36.1 // 2043 /// ENST00000469354 // EPHA4 // EPH receptor A4 // 2q36.1 // 2043 /// BC026327 …	-0.959977	4.04079	3.31e-24	3.9e-22
NM_016538 // SIRT7 // sirtuin 7 // 17q25 // 51547 /// ENST00000328666 // SIRT7 // sirtuin 7 // 17q25 // 51547 /// ENST00000536038 // SIRT7 // sirtuin 7 // 17q25 // 51547 /// BC017305 // SIRT7 // sirtuin 7 // 17q25 // 51547 /// BC101791 // SIRT7 // sirtuin 7 // 17q25 // 51547 /// BC101793 // SIRT7 // sirtuin 7 // 17q25 // 51547	-0.777145	6.25763	3.47e-24	4.07e-22
NM_053282 // SH2D1B // SH2 domain containing 1B // 1q23.3 // 117157 /// ENST00000359567 // SH2D1B // SH2 domain containing 1B // 1q23.3 // 117157 /// ENST00000367929 // SH2D1B // SH2 domain containing 1B // 1q23.3 // 117157 /// ENST00000493550 // SH2D1B // SH2 domain containing 1B // 1q23.3 // 117157 /// BC022407 // SH2D1B // SH2 domain containing 1B // 1q23.3 // 117157 /// BC066595 // SH2D1B // …	-2.07174	4.82473	3.49e-24	4.09e-22
NM_002844 // PTPRK // protein tyrosine phosphatase, receptor type, K // 6q22.2-q22.3 // 5796 /// NM_001135648 // PTPRK // protein tyrosine phosphatase, receptor type, K // 6q22.2-q22.3 // 5796 /// BC144513 // PTPRK // protein tyrosine phosphatase, receptor type, K // 6q22.2-q22.3 // 5796 /// ENST00000368207 // PTPRK // protein tyrosine phosphatase, receptor type, K // 6q22.2-q22.3 // 5796 /// ENS…	-0.454759	3.60414	3.6e-24	4.2e-22
NM_001080770 // KIR2DL4 // killer cell immunoglobulin-like receptor, two domains, long cytoplasmic tail, 4 // 19q13.4 // 3805 /// NM_001080772 // KIR2DL4 // killer cell immunoglobulin-like receptor, two domains, long cytoplasmic tail, 4 // 19q13.4 // 3805 /// ENST00000345540 // KIR2DL4 // killer cell immunoglobulin-like receptor, two domains, long cytoplasmic tail, 4 // 19q13.4 // 3805 /// ENST00…	-0.695894	4.2785	3.76e-24	4.37e-22
NM_001128429 // SMARCAD1 // SWI/SNF-related, matrix-associated actin-dependent regulator of chromatin, subfamily a, containing DEAD/H box 1 // 4q22-q23 // 56916 /// NM_001128430 // SMARCAD1 // SWI/SNF-related, matrix-associated actin-dependent regulator of chromatin, subfamily a, containing DEAD/H box 1 // 4q22-q23 // 56916 /// NM_001254949 // SMARCAD1 // SWI/SNF-related, matrix-associated actin-…	1.86711	8.83863	3.95e-24	4.56e-22
NM_022898 // BCL11B // B-cell CLL/lymphoma 11B (zinc finger protein) // 14q32.2 // 64919 /// NM_138576 // BCL11B // B-cell CLL/lymphoma 11B (zinc finger protein) // 14q32.2 // 64919 /// ENST00000345514 // BCL11B // B-cell CLL/lymphoma 11B (zinc finger protein) // 14q32.2 // 64919 /// ENST00000357195 // BCL11B // B-cell CLL/lymphoma 11B (zinc finger protein) // 14q32.2 // 64919 /// ENST00000443726…	-1.78297	5.43076	4.28e-24	4.93e-22
NM_001029896 // WDR45 // WD repeat domain 45 // Xp11.23 // 11152 /// NM_007075 // WDR45 // WD repeat domain 45 // Xp11.23 // 11152 /// BC069206 // WDR45 // WD repeat domain 45 // Xp11.23 // 11152 /// ENST00000322995 // WDR45 // WD repeat domain 45 // Xp11.23 // 11152 /// ENST00000376368 // WDR45 // WD repeat domain 45 // Xp11.23 // 11152 /// ENST00000376372 // WDR45 // WD repeat domain 45 // Xp11…	-0.810276	8.26456	4.36e-24	5.01e-22
NM_001164239 // DHX16 // DEAH (Asp-Glu-Ala-His) box polypeptide 16 // 6p21.3 // 8449 /// NM_003587 // DHX16 // DEAH (Asp-Glu-Ala-His) box polypeptide 16 // 6p21.3 // 8449 /// BC008825 // DHX16 // DEAH (Asp-Glu-Ala-His) box polypeptide 16 // 6p21.3 // 8449 /// OTTHUMT00000311003 // DHX16 // NULL // --- // --- /// OTTHUMT00000311004 // DHX16 // NULL // --- // --- /// OTTHUMT00000311005 // DHX16 // …	-0.828062	6.6255	4.84e-24	5.53e-22
NM_001164239 // DHX16 // DEAH (Asp-Glu-Ala-His) box polypeptide 16 // 6p21.3 // 8449 /// NM_003587 // DHX16 // DEAH (Asp-Glu-Ala-His) box polypeptide 16 // 6p21.3 // 8449 /// BC008825 // DHX16 // DEAH (Asp-Glu-Ala-His) box polypeptide 16 // 6p21.3 // 8449 /// OTTHUMT00000311903 // DHX16 // NULL // --- // --- /// OTTHUMT00000311904 // DHX16 // NULL // --- // --- /// OTTHUMT00000311905 // DHX16 // …	-0.828062	6.6255	4.84e-24	5.53e-22
NM_001009186 // CCT6A // chaperonin containing TCP1, subunit 6A (zeta 1) // 7p11.2 // 908 /// NM_001762 // CCT6A // chaperonin containing TCP1, subunit 6A (zeta 1) // 7p11.2 // 908 /// ENST00000275603 // CCT6A // chaperonin containing TCP1, subunit 6A (zeta 1) // 7p11.2 // 908 /// ENST00000335503 // CCT6A // chaperonin containing TCP1, subunit 6A (zeta 1) // 7p11.2 // 908 /// ENST00000462133 // C…	1.46965	9.48737	4.84e-24	5.53e-22
NM_001145928 // SAP130 // Sin3A-associated protein, 130kDa // 2q14.3 // 79595 /// NM_024545 // SAP130 // Sin3A-associated protein, 130kDa // 2q14.3 // 79595 /// ENST00000259234 // SAP130 // Sin3A-associated protein, 130kDa // 2q14.3 // 79595 /// ENST00000259235 // SAP130 // Sin3A-associated protein, 130kDa // 2q14.3 // 79595 /// ENST00000357702 // SAP130 // Sin3A-associated protein, 130kDa // 2q1…	-1.30008	9.74392	5.13e-24	5.85e-22
NM_001164239 // DHX16 // DEAH (Asp-Glu-Ala-His) box polypeptide 16 // 6p21.3 // 8449 /// NM_003587 // DHX16 // DEAH (Asp-Glu-Ala-His) box polypeptide 16 // 6p21.3 // 8449 /// BC008825 // DHX16 // DEAH (Asp-Glu-Ala-His) box polypeptide 16 // 6p21.3 // 8449 /// OTTHUMT00000258035 // DHX16 // NULL // --- // --- /// OTTHUMT00000258036 // DHX16 // NULL // --- // --- /// OTTHUMT00000315288 // DHX16 // …	-0.82806	6.63003	5.25e-24	5.97e-22
NM_012327 // PIGN // phosphatidylinositol glycan anchor biosynthesis, class N // 18q21.33 // 23556 /// NM_176787 // PIGN // phosphatidylinositol glycan anchor biosynthesis, class N // 18q21.33 // 23556 /// ENST00000357637 // PIGN // phosphatidylinositol glycan anchor biosynthesis, class N // 18q21.33 // 23556 /// ENST00000400334 // PIGN // phosphatidylinositol glycan anchor biosynthesis, class N …	1.43736	8.83348	5.59e-24	6.33e-22
NM_014655 // SLC25A44 // solute carrier family 25, member 44 // 1q22 // 9673 /// ENST00000359511 // SLC25A44 // solute carrier family 25, member 44 // 1q22 // 9673 /// ENST00000412949 // SLC25A44 // solute carrier family 25, member 44 // 1q22 // 9673 /// ENST00000423538 // SLC25A44 // solute carrier family 25, member 44 // 1q22 // 9673 /// ENST00000469537 // SLC25A44 // solute carrier family 25, …	-1.43953	6.96856	5.76e-24	6.5e-22
NM_001164239 // DHX16 // DEAH (Asp-Glu-Ala-His) box polypeptide 16 // 6p21.3 // 8449 /// NM_003587 // DHX16 // DEAH (Asp-Glu-Ala-His) box polypeptide 16 // 6p21.3 // 8449 /// BC008825 // DHX16 // DEAH (Asp-Glu-Ala-His) box polypeptide 16 // 6p21.3 // 8449 /// OTTHUMT00000076703 // DHX16 // NULL // --- // --- /// OTTHUMT00000076704 // DHX16 // NULL // --- // --- /// OTTHUMT00000314736 // DHX16 // …	-0.823915	6.62381	5.85e-24	6.58e-22
NM_001164239 // DHX16 // DEAH (Asp-Glu-Ala-His) box polypeptide 16 // 6p21.3 // 8449 /// NM_003587 // DHX16 // DEAH (Asp-Glu-Ala-His) box polypeptide 16 // 6p21.3 // 8449 /// BC008825 // DHX16 // DEAH (Asp-Glu-Ala-His) box polypeptide 16 // 6p21.3 // 8449 /// OTTHUMT00000309865 // DHX16 // NULL // --- // --- /// OTTHUMT00000309866 // DHX16 // NULL // --- // --- /// OTTHUMT00000309867 // DHX16 // …	-0.823915	6.62381	5.85e-24	6.58e-22
NM_002638 // PI3 // peptidase inhibitor 3, skin-derived // 20q13.12 // 5266 /// ENST00000243924 // PI3 // peptidase inhibitor 3, skin-derived // 20q13.12 // 5266 /// BC010952 // PI3 // peptidase inhibitor 3, skin-derived // 20q13.12 // 5266 /// OTTHUMT00000079418 // PI3 // NULL // --- // ---	-4.32369	4.87919	5.98e-24	6.72e-22
NM_015631 // TCTN3 // tectonic family member 3 // 10q24.1 // 26123 /// NM_001143973 // TCTN3 // tectonic family member 3 // 10q24.1 // 26123 /// ENST00000265993 // TCTN3 // tectonic family member 3 // 10q24.1 // 26123 /// ENST00000343162 // TCTN3 // tectonic family member 3 // 10q24.1 // 26123 /// ENST00000371209 // TCTN3 // tectonic family member 3 // 10q24.1 // 26123 /// ENST00000371217 // TCTN…	1.50693	7.85068	6.45e-24	7.19e-22
NM_001037535 // SCML1 // sex comb on midleg-like 1 (Drosophila) // Xp22 // 6322 /// NM_001037536 // SCML1 // sex comb on midleg-like 1 (Drosophila) // Xp22 // 6322 /// NM_001037540 // SCML1 // sex comb on midleg-like 1 (Drosophila) // Xp22 // 6322 /// NM_006746 // SCML1 // sex comb on midleg-like 1 (Drosophila) // Xp22 // 6322 /// ENST00000380041 // SCML1 // sex comb on midleg-like 1 (Drosophila)…	-1.75367	4.56903	6.97e-24	7.73e-22
NM_182961 // SYNE1 // spectrin repeat containing, nuclear envelope 1 // 6q25 // 23345 /// NM_033071 // SYNE1 // spectrin repeat containing, nuclear envelope 1 // 6q25 // 23345 /// ENST00000265368 // SYNE1 // spectrin repeat containing, nuclear envelope 1 // 6q25 // 23345 /// ENST00000341594 // SYNE1 // spectrin repeat containing, nuclear envelope 1 // 6q25 // 23345 /// ENST00000347037 // SYNE1 //…	-2.93756	6.60597	7.15e-24	7.91e-22
NM_001011724 // HNRNPA1L2 // heterogeneous nuclear ribonucleoprotein A1-like 2 // 13q14.3 // 144983 /// NM_001011725 // HNRNPA1L2 // heterogeneous nuclear ribonucleoprotein A1-like 2 // 13q14.3 // 144983 /// ENST00000342657 // HNRNPA1L2 // heterogeneous nuclear ribonucleoprotein A1-like 2 // 13q14.3 // 144983 /// ENST00000357495 // HNRNPA1L2 // heterogeneous nuclear ribonucleoprotein A1-like 2 //…	1.78614	9.7909	7.51e-24	8.27e-22
NM_000130 // F5 // coagulation factor V (proaccelerin, labile factor) // 1q23 // 2153 /// ENST00000367796 // F5 // coagulation factor V (proaccelerin, labile factor) // 1q23 // 2153 /// ENST00000367797 // F5 // coagulation factor V (proaccelerin, labile factor) // 1q23 // 2153 /// ENST00000495481 // F5 // coagulation factor V (proaccelerin, labile factor) // 1q23 // 2153 /// ENST00000546081 // F5…	-4.48838	6.37992	7.63e-24	8.4e-22
NM_012312 // KIR2DS2 // killer cell immunoglobulin-like receptor, two domains, short cytoplasmic tail, 2 // 19q13.4 // 100132285 /// BC108917 // KIR2DS2 // killer cell immunoglobulin-like receptor, two domains, short cytoplasmic tail, 2 // 19q13.4 // 100132285 /// BC119631 // KIR2DS2 // killer cell immunoglobulin-like receptor, two domains, short cytoplasmic tail, 2 // 19q13.4 // 100132285 /// BC…	-1.70109	5.98454	7.74e-24	8.5e-22
NM_198450 // APOOL // apolipoprotein O-like // Xq21.1 // 139322 /// ENST00000373173 // APOOL // apolipoprotein O-like // Xq21.1 // 139322 /// BC107096 // APOOL // apolipoprotein O-like // Xq21.1 // 139322 /// OTTHUMT00000057385 // APOOL // NULL // --- // ---	1.39289	8.45483	7.76e-24	8.51e-22
NM_001184866 // FCRLA // Fc receptor-like A // 1q23.3 // 84824 /// NM_001184867 // FCRLA // Fc receptor-like A // 1q23.3 // 84824 /// NM_001184870 // FCRLA // Fc receptor-like A // 1q23.3 // 84824 /// NM_001184871 // FCRLA // Fc receptor-like A // 1q23.3 // 84824 /// NM_001184872 // FCRLA // Fc receptor-like A // 1q23.3 // 84824 /// NM_001184873 // FCRLA // Fc receptor-like A // 1q23.3 // 84824 /…	-1.21901	4.43296	7.84e-24	8.59e-22
ENST00000454258 // ZNF888 // zinc finger protein 888 // --- // ---	1.5293	13.0371	8.11e-24	8.84e-22
ENST00000513626 // LUCAT1 // lung cancer associated transcript 1 (non-protein coding) // 5q14.3 // 100505994 /// OTTHUMT00000369757 // OTTHUMG00000162611 // NULL // --- // --- /// OTTHUMT00000369757 // RP11-213H15.3 // NULL // --- // --- /// OTTHUMT00000369756 // OTTHUMG00000162611 // NULL // --- // --- /// OTTHUMT00000369756 // RP11-213H15.3 // NULL // --- // --- /// OTTHUMT00000369758 // OTTHUM…	-3.74666	5.83531	8.18e-24	8.9e-22
NM_001009999 // KDM1A // lysine (K)-specific demethylase 1A // 1p36.12 // 23028 /// NM_015013 // KDM1A // lysine (K)-specific demethylase 1A // 1p36.12 // 23028 /// ENST00000356634 // KDM1A // lysine (K)-specific demethylase 1A // 1p36.12 // 23028 /// ENST00000400181 // KDM1A // lysine (K)-specific demethylase 1A // 1p36.12 // 23028 /// ENST00000494920 // KDM1A // lysine (K)-specific demethylase …	1.77857	10.643	8.29e-24	9.01e-22
NM_024565 // CCNJL // cyclin J-like // 5q33.3 // 79616 /// ENST00000257536 // CCNJL // cyclin J-like // 5q33.3 // 79616 /// ENST00000377503 // CCNJL // cyclin J-like // 5q33.3 // 79616 /// ENST00000393977 // CCNJL // cyclin J-like // 5q33.3 // 79616 /// ENST00000505287 // CCNJL // cyclin J-like // 5q33.3 // 79616 /// ENST00000519673 // CCNJL // cyclin J-like // 5q33.3 // 79616 /// BC035871 // CCN…	-0.530764	4.22362	9.55e-24	1.03e-21
NM_000103 // CYP19A1 // cytochrome P450, family 19, subfamily A, polypeptide 1 // 15q21.1 // 1588 /// NM_031226 // CYP19A1 // cytochrome P450, family 19, subfamily A, polypeptide 1 // 15q21.1 // 1588 /// ENST00000260433 // CYP19A1 // cytochrome P450, family 19, subfamily A, polypeptide 1 // 15q21.1 // 1588 /// ENST00000396402 // CYP19A1 // cytochrome P450, family 19, subfamily A, polypeptide 1 //…	-0.712795	3.71079	9.59e-24	1.04e-21
NM_001162893 // KIAA0040 // KIAA0040 // 1q24-q25 // 9674 /// NM_001162894 // KIAA0040 // KIAA0040 // 1q24-q25 // 9674 /// NM_001162895 // KIAA0040 // KIAA0040 // 1q24-q25 // 9674 /// NM_014656 // KIAA0040 // KIAA0040 // 1q24-q25 // 9674 /// ENST00000423313 // KIAA0040 // KIAA0040 // 1q24-q25 // 9674 /// OTTHUMT00000084420 // KIAA0040 // NULL // --- // --- /// OTTHUMT00000084419 // KIAA0040 // NUL…	-1.37333	6.96817	1.02e-23	1.1e-21
NM_022107 // GPSM3 // G-protein signaling modulator 3 // 6p21.3 // 63940 /// ENST00000375040 // GPSM3 // G-protein signaling modulator 3 // 6p21.3 // 63940 /// ENST00000375043 // GPSM3 // G-protein signaling modulator 3 // 6p21.3 // 63940 /// ENST00000487761 // GPSM3 // G-protein signaling modulator 3 // 6p21.3 // 63940 /// BC018724 // GPSM3 // G-protein signaling modulator 3 // 6p21.3 // 63940 /…	-1.16285	6.19946	1.09e-23	1.16e-21
NM_022107 // GPSM3 // G-protein signaling modulator 3 // 6p21.3 // 63940 /// BC018724 // GPSM3 // G-protein signaling modulator 3 // 6p21.3 // 63940 /// OTTHUMT00000309489 // GPSM3 // NULL // --- // --- /// OTTHUMT00000309490 // GPSM3 // NULL // --- // --- /// OTTHUMT00000309491 // GPSM3 // NULL // --- // --- /// OTTHUMT00000309492 // GPSM3 // NULL // --- // ---	-1.16285	6.19946	1.09e-23	1.16e-21
NM_022107 // GPSM3 // G-protein signaling modulator 3 // 6p21.3 // 63940 /// BC018724 // GPSM3 // G-protein signaling modulator 3 // 6p21.3 // 63940 /// OTTHUMT00000311435 // GPSM3 // NULL // --- // --- /// OTTHUMT00000311436 // GPSM3 // NULL // --- // --- /// OTTHUMT00000311437 // GPSM3 // NULL // --- // --- /// OTTHUMT00000311438 // GPSM3 // NULL // --- // ---	-1.16285	6.19946	1.09e-23	1.16e-21
NM_022107 // GPSM3 // G-protein signaling modulator 3 // 6p21.3 // 63940 /// BC018724 // GPSM3 // G-protein signaling modulator 3 // 6p21.3 // 63940 /// OTTHUMT00000312444 // GPSM3 // NULL // --- // --- /// OTTHUMT00000312445 // GPSM3 // NULL // --- // --- /// OTTHUMT00000312446 // GPSM3 // NULL // --- // --- /// OTTHUMT00000312447 // GPSM3 // NULL // --- // ---	-1.16285	6.19946	1.09e-23	1.16e-21
NM_022107 // GPSM3 // G-protein signaling modulator 3 // 6p21.3 // 63940 /// BC018724 // GPSM3 // G-protein signaling modulator 3 // 6p21.3 // 63940 /// OTTHUMT00000035493 // GPSM3 // NULL // --- // --- /// OTTHUMT00000035494 // GPSM3 // NULL // --- // --- /// OTTHUMT00000269003 // GPSM3 // NULL // --- // --- /// OTTHUMT00000314444 // GPSM3 // NULL // --- // ---	-1.16285	6.19946	1.09e-23	1.16e-21
NM_022107 // GPSM3 // G-protein signaling modulator 3 // 6p21.3 // 63940 /// BC018724 // GPSM3 // G-protein signaling modulator 3 // 6p21.3 // 63940 /// OTTHUMT00000269122 // GPSM3 // NULL // --- // --- /// OTTHUMT00000269121 // GPSM3 // NULL // --- // --- /// OTTHUMT00000269123 // GPSM3 // NULL // --- // --- /// OTTHUMT00000315586 // GPSM3 // NULL // --- // ---	-1.16285	6.19946	1.09e-23	1.16e-21
ENST00000390518 // TRAJ19 // T cell receptor alpha joining 19 (non-functional) // --- // ---	-1.81121	3.97793	1.12e-23	1.19e-21
NM_001142294 // SPG20 // spastic paraplegia 20 (Troyer syndrome) // 13q13.3 // 23111 /// NM_001142295 // SPG20 // spastic paraplegia 20 (Troyer syndrome) // 13q13.3 // 23111 /// NM_001142296 // SPG20 // spastic paraplegia 20 (Troyer syndrome) // 13q13.3 // 23111 /// NM_015087 // SPG20 // spastic paraplegia 20 (Troyer syndrome) // 13q13.3 // 23111 /// ENST00000355182 // SPG20 // spastic paraplegia…	1.66441	8.99366	1.13e-23	1.2e-21
NR_033934 // MRPL45P2 // mitochondrial ribosomal protein L45 pseudogene 2 // 17q21.32 // 653479 /// ENST00000425159 // MRPL45P2 // mitochondrial ribosomal protein L45 pseudogene 2 // 17q21.32 // 653479	1.17288	7.9001	1.29e-23	1.37e-21
NM_173658 // ZNF660 // zinc finger protein 660 // 3p21.31 // 285349 /// ENST00000322734 // ZNF660 // zinc finger protein 660 // 3p21.31 // 285349 /// BC075094 // ZNF660 // zinc finger protein 660 // 3p21.31 // 285349 /// OTTHUMT00000256756 // ZNF660 // NULL // --- // --- /// OTTHUMT00000343844 // ZNF660 // NULL // --- // --- /// OTTHUMT00000343845 // ZNF660 // NULL // --- // --- /// OTTHUMT000003…	2.14334	6.9639	1.31e-23	1.39e-21
NM_001037666 // GATSL3 // GATS protein-like 3 // 22q12 // 652968 /// NM_001204240 // TBC1D10A // TBC1 domain family, member 10A // 22q12.2 // 83874 /// NM_031937 // TBC1D10A // TBC1 domain family, member 10A // 22q12.2 // 83874 /// ENST00000215790 // TBC1D10A // TBC1 domain family, member 10A // 22q12.2 // 83874 /// ENST00000403362 // TBC1D10A // TBC1 domain family, member 10A // 22q12.2 // 83874…	-0.399469	4.8432	1.33e-23	1.39e-21
NM_020246 // SLC12A9 // solute carrier family 12 (potassium/chloride transporters), member 9 // 7q22 // 56996 /// ENST00000275729 // SLC12A9 // solute carrier family 12 (potassium/chloride transporters), member 9 // 7q22 // 56996 /// ENST00000354161 // SLC12A9 // solute carrier family 12 (potassium/chloride transporters), member 9 // 7q22 // 56996 /// ENST00000415287 // SLC12A9 // solute carrier …	-1.13205	6.00614	1.34e-23	1.41e-21
NM_020117 // LARS // leucyl-tRNA synthetase // 5q32 // 51520 /// ENST00000274562 // LARS // leucyl-tRNA synthetase // 5q32 // 51520 /// ENST00000360930 // LARS // leucyl-tRNA synthetase // 5q32 // 51520 /// ENST00000394434 // LARS // leucyl-tRNA synthetase // 5q32 // 51520 /// ENST00000510191 // LARS // leucyl-tRNA synthetase // 5q32 // 51520 /// ENST00000511505 // LARS // leucyl-tRNA synthetase …	2.06912	11.1581	1.38e-23	1.45e-21
NM_001206774 // GTF3C3 // general transcription factor IIIC, polypeptide 3, 102kDa // 2q33.1 // 9330 /// NM_012086 // GTF3C3 // general transcription factor IIIC, polypeptide 3, 102kDa // 2q33.1 // 9330 /// ENST00000263956 // GTF3C3 // general transcription factor IIIC, polypeptide 3, 102kDa // 2q33.1 // 9330 /// ENST00000409364 // GTF3C3 // general transcription factor IIIC, polypeptide 3, 102kD…	1.27989	9.11333	1.41e-23	1.47e-21
NM_003215 // TEC // tec protein tyrosine kinase // 4p12 // 7006 /// ENST00000381501 // TEC // tec protein tyrosine kinase // 4p12 // 7006 /// ENST00000511471 // TEC // tec protein tyrosine kinase // 4p12 // 7006 /// BC101711 // TEC // tec protein tyrosine kinase // 4p12 // 7006 /// OTTHUMT00000250492 // TEC // NULL // --- // --- /// OTTHUMT00000365800 // TEC // NULL // --- // --- /// OTTHUMT00000…	3.30381	10.5727	1.42e-23	1.48e-21
NM_022107 // GPSM3 // G-protein signaling modulator 3 // 6p21.3 // 63940 /// BC018724 // GPSM3 // G-protein signaling modulator 3 // 6p21.3 // 63940 /// OTTHUMT00000077249 // GPSM3 // NULL // --- // --- /// OTTHUMT00000077248 // GPSM3 // NULL // --- // --- /// OTTHUMT00000269066 // GPSM3 // NULL // --- // --- /// OTTHUMT00000315083 // GPSM3 // NULL // --- // ---	-1.13452	6.20585	1.42e-23	1.48e-21
ENST00000390353 // TRBV6-1 // T cell receptor beta variable 6-1 // --- // --- /// OTTHUMT00000351237 // TRBV6-1 // NULL // --- // ---	-0.942088	3.55921	1.48e-23	1.53e-21
NM_025134 // CHD9 // chromodomain helicase DNA binding protein 9 // 16q12.2 // 80205 /// ENST00000219084 // CHD9 // chromodomain helicase DNA binding protein 9 // 16q12.2 // 80205 /// ENST00000398510 // CHD9 // chromodomain helicase DNA binding protein 9 // 16q12.2 // 80205 /// ENST00000447540 // CHD9 // chromodomain helicase DNA binding protein 9 // 16q12.2 // 80205 /// ENST00000450543 // CHD9 /…	1.6655	10.9406	1.48e-23	1.53e-21
NM_178540 // C1QTNF9 // C1q and tumor necrosis factor related protein 9 // 13q12.12 // 338872 /// NM_001166271 // SPATA13 // spermatogenesis associated 13 // 13q12.12 // 221178 /// NM_153023 // SPATA13 // spermatogenesis associated 13 // 13q12.12 // 221178 /// ENST00000332018 // C1QTNF9 // C1q and tumor necrosis factor related protein 9 // 13q12.12 // 338872 /// ENST00000343003 // SPATA13 // sper…	-0.805635	5.31605	1.48e-23	1.53e-21
NM_018441 // PECR // peroxisomal trans-2-enoyl-CoA reductase // 2q35 // 55825 /// ENST00000265322 // PECR // peroxisomal trans-2-enoyl-CoA reductase // 2q35 // 55825 /// ENST00000497889 // PECR // peroxisomal trans-2-enoyl-CoA reductase // 2q35 // 55825 /// BC002529 // PECR // peroxisomal trans-2-enoyl-CoA reductase // 2q35 // 55825 /// OTTHUMT00000337277 // PECR // NULL // --- // --- /// OTTHUMT…	-1.9757	5.28684	1.48e-23	1.53e-21
NM_001007027 // ALG8 // ALG8, alpha-1,3-glucosyltransferase // 11q14.1 // 79053 /// NM_024079 // ALG8 // ALG8, alpha-1,3-glucosyltransferase // 11q14.1 // 79053 /// ENST00000299626 // ALG8 // ALG8, alpha-1,3-glucosyltransferase // 11q14.1 // 79053 /// ENST00000376156 // ALG8 // ALG8, alpha-1,3-glucosyltransferase // 11q14.1 // 79053 /// ENST00000526928 // ALG8 // ALG8, alpha-1,3-glucosyltransfera…	1.32029	10.4123	1.49e-23	1.53e-21
NM_006430 // CCT4 // chaperonin containing TCP1, subunit 4 (delta) // 2p15 // 10575 /// ENST00000394440 // CCT4 // chaperonin containing TCP1, subunit 4 (delta) // 2p15 // 10575 /// ENST00000461540 // CCT4 // chaperonin containing TCP1, subunit 4 (delta) // 2p15 // 10575 /// ENST00000538252 // CCT4 // chaperonin containing TCP1, subunit 4 (delta) // 2p15 // 10575 /// ENST00000544079 // CCT4 // ch…	1.80597	12.2739	1.51e-23	1.55e-21
NR_039983 // LOC729737 // uncharacterized LOC729737 // 1p36.33 // 729737 /// OTTHUMT00000007038 // OTTHUMG00000002481 // NULL // --- // --- /// OTTHUMT00000007038 // RP11-34P13.14 // NULL // --- // ---	-4.20219	9.60869	1.51e-23	1.55e-21
NM_013309 // SLC30A4 // solute carrier family 30 (zinc transporter), member 4 // 15q21.1|15q21.1 // 7782 /// ENST00000261867 // SLC30A4 // solute carrier family 30 (zinc transporter), member 4 // 15q21.1|15q21.1 // 7782 /// ENST00000559667 // SLC30A4 // solute carrier family 30 (zinc transporter), member 4 // 15q21.1|15q21.1 // 7782 /// BC026089 // SLC30A4 // solute carrier family 30 (zinc transp…	-0.637993	4.22066	1.51e-23	1.55e-21
ENST00000499452 // LOC100996286 // uncharacterized LOC100996286 // --- // 100996286 /// OTTHUMT00000365855 // OTTHUMG00000161715 // NULL // --- // --- /// OTTHUMT00000365855 // RP11-18H21.1 // NULL // --- // --- /// OTTHUMT00000365856 // OTTHUMG00000161715 // NULL // --- // --- /// OTTHUMT00000365856 // RP11-18H21.1 // NULL // --- // --- /// OTTHUMT00000365857 // OTTHUMG00000161715 // NULL // ---…	-1.777	6.24361	1.52e-23	1.55e-21
NM_003733 // OASL // 2'-5'-oligoadenylate synthetase-like // 12q24.2 // 8638 /// NM_198213 // OASL // 2'-5'-oligoadenylate synthetase-like // 12q24.2 // 8638 /// ENST00000257570 // OASL // 2'-5'-oligoadenylate synthetase-like // 12q24.2 // 8638 /// ENST00000339275 // OASL // 2'-5'-oligoadenylate synthetase-like // 12q24.2 // 8638 /// BC117408 // OASL // 2'-5'-oligoadenylate synthetase-like // 12q…	-2.0324	5.50197	1.65e-23	1.68e-21
NM_020428 // SLC44A2 // solute carrier family 44, member 2 // 19p13.1 // 57153 /// NM_001145056 // SLC44A2 // solute carrier family 44, member 2 // 19p13.1 // 57153 /// ENST00000335757 // SLC44A2 // solute carrier family 44, member 2 // 19p13.1 // 57153 /// ENST00000380614 // SLC44A2 // solute carrier family 44, member 2 // 19p13.1 // 57153 /// ENST00000407327 // SLC44A2 // solute carrier family …	-3.53858	9.52748	1.68e-23	1.71e-21
NM_021253 // TRIM39 // tripartite motif containing 39 // 6p21.3 // 56658 /// NM_172016 // TRIM39 // tripartite motif containing 39 // 6p21.3 // 56658 /// ENST00000376656 // TRIM39-RPP21 // TRIM39-RPP21 readthrough // --- // 202658 /// ENST00000376656 // TRIM39 // tripartite motif containing 39 // 6p21.3 // 56658 /// ENST00000376659 // TRIM39-RPP21 // TRIM39-RPP21 readthrough // --- // 202658 /// …	-0.805095	5.2928	1.68e-23	1.71e-21
NM_001134382 // IQSEC1 // IQ motif and Sec7 domain 1 // 3p25.2 // 9922 /// NM_014869 // IQSEC1 // IQ motif and Sec7 domain 1 // 3p25.2 // 9922 /// ENST00000273221 // IQSEC1 // IQ motif and Sec7 domain 1 // 3p25.2 // 9922 /// ENST00000435445 // IQSEC1 // IQ motif and Sec7 domain 1 // 3p25.2 // 9922 /// ENST00000473088 // IQSEC1 // IQ motif and Sec7 domain 1 // 3p25.2 // 9922 /// BC010267 // IQSEC1…	-2.9578	7.57873	1.72e-23	1.74e-21
NM_001164239 // DHX16 // DEAH (Asp-Glu-Ala-His) box polypeptide 16 // 6p21.3 // 8449 /// NM_003587 // DHX16 // DEAH (Asp-Glu-Ala-His) box polypeptide 16 // 6p21.3 // 8449 /// BC008825 // DHX16 // DEAH (Asp-Glu-Ala-His) box polypeptide 16 // 6p21.3 // 8449 /// OTTHUMT00000035294 // DHX16 // NULL // --- // --- /// OTTHUMT00000035295 // DHX16 // NULL // --- // --- /// OTTHUMT00000256717 // DHX16 // …	-0.806314	6.60249	1.8e-23	1.82e-21
NM_006585 // CCT8 // chaperonin containing TCP1, subunit 8 (theta) // 21q22.11 // 10694 /// ENST00000286788 // CCT8 // chaperonin containing TCP1, subunit 8 (theta) // 21q22.11 // 10694 /// ENST00000389159 // CCT8 // chaperonin containing TCP1, subunit 8 (theta) // 21q22.11 // 10694 /// ENST00000470450 // CCT8 // chaperonin containing TCP1, subunit 8 (theta) // 21q22.11 // 10694 /// ENST000005408…	1.48098	10.7617	1.83e-23	1.85e-21
NM_000361 // THBD // thrombomodulin // 20p11.2 // 7056 /// ENST00000377103 // THBD // thrombomodulin // 20p11.2 // 7056 /// ENST00000503590 // THBD // thrombomodulin // 20p11.2 // 7056 /// BC035602 // THBD // thrombomodulin // 20p11.2 // 7056 /// BC053357 // THBD // thrombomodulin // 20p11.2 // 7056 /// OTTHUMT00000078307 // THBD // NULL // --- // ---	-2.09919	5.47968	1.89e-23	1.9e-21
NM_005381 // NCL // nucleolin // 2q37.1 // 4691 /// ENST00000322723 // LOC100996253 // uncharacterized LOC100996253 // --- // 100996253 /// ENST00000322723 // NCL // nucleolin // 2q37.1 // 4691 /// ENST00000322732 // NCL // nucleolin // 2q37.1 // 4691 /// ENST00000392033 // NCL // nucleolin // 2q37.1 // 4691 /// BC002343 // NCL // nucleolin // 2q37.1 // 4691 /// OTTHUMT00000332731 // NCL // NULL …	1.66326	13.5485	1.97e-23	1.98e-21
NM_015627 // LDLRAP1 // low density lipoprotein receptor adaptor protein 1 // 1p36-p35 // 26119 /// ENST00000374338 // LDLRAP1 // low density lipoprotein receptor adaptor protein 1 // 1p36-p35 // 26119 /// ENST00000488127 // LDLRAP1 // low density lipoprotein receptor adaptor protein 1 // 1p36-p35 // 26119 /// BC029770 // LDLRAP1 // low density lipoprotein receptor adaptor protein 1 // 1p36-p35 /…	-1.07581	5.99808	2e-23	2.02e-21
NM_001352 // DBP // D site of albumin promoter (albumin D-box) binding protein // 19q13.3 // 1628 /// ENST00000222122 // DBP // D site of albumin promoter (albumin D-box) binding protein // 19q13.3 // 1628 /// BC011965 // DBP // D site of albumin promoter (albumin D-box) binding protein // 19q13.3 // 1628	-1.03097	4.9505	2.04e-23	2.05e-21
NM_012413 // QPCT // glutaminyl-peptide cyclotransferase // 2p22.2 // 25797 /// ENST00000338415 // QPCT // glutaminyl-peptide cyclotransferase // 2p22.2 // 25797 /// ENST00000537448 // QPCT // glutaminyl-peptide cyclotransferase // 2p22.2 // 25797 /// BC036721 // QPCT // glutaminyl-peptide cyclotransferase // 2p22.2 // 25797 /// BC047756 // QPCT // glutaminyl-peptide cyclotransferase // 2p22.2 //…	-2.98919	6.74061	2.05e-23	2.05e-21
NM_001025 // RPS23 // ribosomal protein S23 // 5q14.2 // 6228 /// ENST00000296674 // RPS23 // ribosomal protein S23 // 5q14.2 // 6228 /// ENST00000503605 // RPS23 // ribosomal protein S23 // 5q14.2 // 6228 /// ENST00000507980 // RPS23 // ribosomal protein S23 // 5q14.2 // 6228 /// ENST00000510019 // RPS23 // ribosomal protein S23 // 5q14.2 // 6228 /// ENST00000510210 // RPS23 // ribosomal protein…	1.635	10.9003	2.05e-23	2.05e-21
NM_006963 // ZNF22 // zinc finger protein 22 // 10q11 // 7570 /// ENST00000298299 // ZNF22 // zinc finger protein 22 // 10q11 // 7570 /// BC010642 // ZNF22 // zinc finger protein 22 // 10q11 // 7570 /// BC041139 // ZNF22 // zinc finger protein 22 // 10q11 // 7570 /// BC053687 // ZNF22 // zinc finger protein 22 // 10q11 // 7570 /// OTTHUMT00000047761 // ZNF22 // NULL // --- // ---	1.66455	8.60752	2.05e-23	2.05e-21
NM_018268 // WDR41 // WD repeat domain 41 // 5q13.3 // 55255 /// ENST00000296679 // WDR41 // WD repeat domain 41 // 5q13.3 // 55255 /// ENST00000414719 // WDR41 // WD repeat domain 41 // 5q13.3 // 55255 /// ENST00000507029 // WDR41 // WD repeat domain 41 // 5q13.3 // 55255 /// ENST00000512033 // WDR41 // WD repeat domain 41 // 5q13.3 // 55255 /// BC040241 // WDR41 // WD repeat domain 41 // 5q13.3…	1.0316	9.92834	2.17e-23	2.15e-21
NM_001017980 // VMA21 // VMA21 vacuolar H+-ATPase homolog (S. cerevisiae) // Xq28 // 203547 /// ENST00000330374 // VMA21 // VMA21 vacuolar H+-ATPase homolog (S. cerevisiae) // Xq28 // 203547 /// ENST00000370361 // VMA21 // VMA21 vacuolar H+-ATPase homolog (S. cerevisiae) // Xq28 // 203547 /// ENST00000477649 // VMA21 // VMA21 vacuolar H+-ATPase homolog (S. cerevisiae) // Xq28 // 203547 /// BC1037…	1.02314	7.20574	2.26e-23	2.23e-21
NR_024151 // HSPA7 // heat shock 70kDa protein 7 (HSP70B) // 1q23.3 // 3311	-3.93877	7.21251	2.35e-23	2.31e-21
NM_001159673 // SYNCRIP // synaptotagmin binding, cytoplasmic RNA interacting protein // 6q14-q15 // 10492 /// NM_001159674 // SYNCRIP // synaptotagmin binding, cytoplasmic RNA interacting protein // 6q14-q15 // 10492 /// NM_001159675 // SYNCRIP // synaptotagmin binding, cytoplasmic RNA interacting protein // 6q14-q15 // 10492 /// NM_001159676 // SYNCRIP // synaptotagmin binding, cytoplasmic RNA …	1.30037	11.4456	2.37e-23	2.32e-21
NM_000595 // LTA // lymphotoxin alpha (TNF superfamily, member 1) // 6p21.3 // 4049 /// NM_001159740 // LTA // lymphotoxin alpha (TNF superfamily, member 1) // 6p21.3 // 4049 /// BC034729 // LTA // lymphotoxin alpha (TNF superfamily, member 1) // 6p21.3 // 4049 /// OTTHUMT00000076879 // LTA // NULL // --- // --- /// OTTHUMT00000076880 // LTA // NULL // --- // --- /// OTTHUMT00000314862 // LTA // …	-0.381016	3.52549	2.39e-23	2.34e-21
NR_002812 // HCG26 // HLA complex group 26 (non-protein coding) // 6p21.3 // 352961	-1.58851	5.50066	2.4e-23	2.34e-21
NR_002812 // HCG26 // HLA complex group 26 (non-protein coding) // 6p21.3 // 352961	-1.58851	5.50066	2.4e-23	2.34e-21
NR_002812 // HCG26 // HLA complex group 26 (non-protein coding) // 6p21.3 // 352961	-1.58851	5.50066	2.4e-23	2.34e-21
NR_002812 // HCG26 // HLA complex group 26 (non-protein coding) // 6p21.3 // 352961	-1.58851	5.50066	2.4e-23	2.34e-21
NM_001516 // GTF2H3 // general transcription factor IIH, polypeptide 3, 34kDa // 12q24.31 // 2967 /// ENST00000228955 // GTF2H3 // general transcription factor IIH, polypeptide 3, 34kDa // 12q24.31 // 2967 /// ENST00000542231 // GTF2H3 // general transcription factor IIH, polypeptide 3, 34kDa // 12q24.31 // 2967 /// ENST00000543341 // GTF2H3 // general transcription factor IIH, polypeptide 3, 34k…	1.41587	8.56713	2.68e-23	2.6e-21
NM_030773 // TUBB1 // tubulin, beta 1 class VI // 20q13.32 // 81027 /// ENST00000217133 // TUBB1 // tubulin, beta 1 class VI // 20q13.32 // 81027 /// BC033679 // TUBB1 // tubulin, beta 1 class VI // 20q13.32 // 81027 /// OTTHUMT00000079903 // TUBB1 // NULL // --- // ---	-4.90503	6.55859	2.96e-23	2.86e-21
NM_053053 // TADA1 // transcriptional adaptor 1 // 1q24.1 // 117143 /// ENST00000367874 // TADA1 // transcriptional adaptor 1 // 1q24.1 // 117143 /// ENST00000467021 // TADA1 // transcriptional adaptor 1 // 1q24.1 // 117143 /// BC015401 // TADA1 // transcriptional adaptor 1 // 1q24.1 // 117143 /// OTTHUMT00000082881 // TADA1 // NULL // --- // --- /// OTTHUMT00000082882 // TADA1 // NULL // --- // …	1.11954	7.29427	2.97e-23	2.86e-21
ENST00000504409 // LOC100507616 // uncharacterized LOC100507616 // --- // 100507616	-0.729154	3.98792	2.98e-23	2.87e-21
NM_001005849 // SUMO2 // small ubiquitin-like modifier 2 // 17q25.1 // 6613 /// NM_006937 // SUMO2 // small ubiquitin-like modifier 2 // 17q25.1 // 6613 /// ENST00000314523 // SUMO2 // small ubiquitin-like modifier 2 // 17q25.1 // 6613 /// ENST00000420826 // SUMO2 // small ubiquitin-like modifier 2 // 17q25.1 // 6613 /// BC008450 // SUMO2 // small ubiquitin-like modifier 2 // 17q25.1 // 6613 /// …	1.25956	13.4333	3.34e-23	3.2e-21
NM_001003696 // ATP5J // ATP synthase, H+ transporting, mitochondrial Fo complex, subunit F6 // 21q21.1 // 522 /// NM_001003697 // ATP5J // ATP synthase, H+ transporting, mitochondrial Fo complex, subunit F6 // 21q21.1 // 522 /// NM_001003701 // ATP5J // ATP synthase, H+ transporting, mitochondrial Fo complex, subunit F6 // 21q21.1 // 522 /// NM_001003703 // ATP5J // ATP synthase, H+ transporting…	0.811465	6.95355	3.51e-23	3.36e-21
NM_173843 // IL1RN // interleukin 1 receptor antagonist // 2q14.2 // 3557 /// NM_000577 // IL1RN // interleukin 1 receptor antagonist // 2q14.2 // 3557 /// NM_173841 // IL1RN // interleukin 1 receptor antagonist // 2q14.2 // 3557 /// NM_173842 // IL1RN // interleukin 1 receptor antagonist // 2q14.2 // 3557 /// ENST00000259206 // IL1RN // interleukin 1 receptor antagonist // 2q14.2 // 3557 /// ENS…	-1.89661	4.83651	3.52e-23	3.37e-21
NM_001145248 // FAM157A // family with sequence similarity 157, member A // 3q29 // 728262 /// ENST00000431569 // FAM157C // family with sequence similarity 157, member C // --- // 100996541 /// ENST00000431569 // LOC100132858 // putative protein FAM157B-like // 7p22.3 // 100132858 /// ENST00000431569 // FAM157B // family with sequence similarity 157, member B // 9q34.3 // 100132403 /// ENST00000…	-2.49311	12.3747	3.53e-23	3.37e-21
NM_003753 // EIF3D // eukaryotic translation initiation factor 3, subunit D // 22q13.1 // 8664 /// ENST00000216190 // EIF3D // eukaryotic translation initiation factor 3, subunit D // 22q13.1 // 8664 /// ENST00000405442 // EIF3D // eukaryotic translation initiation factor 3, subunit D // 22q13.1 // 8664 /// ENST00000462641 // EIF3D // eukaryotic translation initiation factor 3, subunit D // 22q13…	1.18101	10.4455	3.55e-23	3.39e-21
NM_017662 // TRPM6 // transient receptor potential cation channel, subfamily M, member 6 // 9q21.13 // 140803 /// NM_001177311 // TRPM6 // transient receptor potential cation channel, subfamily M, member 6 // 9q21.13 // 140803 /// NM_001177310 // TRPM6 // transient receptor potential cation channel, subfamily M, member 6 // 9q21.13 // 140803 /// ENST00000312449 // TRPM6 // transient receptor pote…	-1.98517	4.44675	3.59e-23	3.42e-21
NM_001168412 // TSPAN3 // tetraspanin 3 // 15q24.3 // 10099 /// NM_005724 // TSPAN3 // tetraspanin 3 // 15q24.3 // 10099 /// NM_198902 // TSPAN3 // tetraspanin 3 // 15q24.3 // 10099 /// ENST00000267970 // TSPAN3 // tetraspanin 3 // 15q24.3 // 10099 /// ENST00000346495 // TSPAN3 // tetraspanin 3 // 15q24.3 // 10099 /// ENST00000423920 // TSPAN3 // tetraspanin 3 // 15q24.3 // 10099 /// ENST00000424…	1.80357	10.3664	3.86e-23	3.67e-21
ENST00000544591 // LOC101060038 // uncharacterized LOC101060038 // --- // 101060038	-1.54241	4.73429	3.91e-23	3.71e-21
NM_001204897 // TM4SF19 // transmembrane 4 L six family member 19 // 3q29 // 116211 /// NM_001204898 // TM4SF19 // transmembrane 4 L six family member 19 // 3q29 // 116211 /// NM_138461 // TM4SF19 // transmembrane 4 L six family member 19 // 3q29 // 116211 /// ENST00000273695 // TM4SF19 // transmembrane 4 L six family member 19 // 3q29 // 116211 /// ENST00000446879 // TM4SF19 // transmembrane 4 L…	-0.529933	3.91502	4.08e-23	3.87e-21
NM_000358 // TGFBI // transforming growth factor, beta-induced, 68kDa // 5q31 // 7045 /// ENST00000305126 // TGFBI // transforming growth factor, beta-induced, 68kDa // 5q31 // 7045 /// ENST00000398813 // LOC100653157 // uncharacterized LOC100653157 // --- // 100653157 /// ENST00000398813 // LOC100652886 // uncharacterized LOC100652886 // --- // 100652886 /// ENST00000398813 // TGFBI // transform…	-3.95456	6.24434	4.17e-23	3.94e-21
NM_004398 // DDX10 // DEAD (Asp-Glu-Ala-Asp) box polypeptide 10 // 11q22-q23 // 1662 /// ENST00000322536 // DDX10 // DEAD (Asp-Glu-Ala-Asp) box polypeptide 10 // 11q22-q23 // 1662 /// ENST00000456020 // DDX10 // DEAD (Asp-Glu-Ala-Asp) box polypeptide 10 // 11q22-q23 // 1662 /// ENST00000526794 // DDX10 // DEAD (Asp-Glu-Ala-Asp) box polypeptide 10 // 11q22-q23 // 1662 /// ENST00000534221 // DDX10 …	1.7333	9.40822	4.26e-23	4.03e-21
NM_015171 // XPO6 // exportin 6 // 16p11.2 // 23214 /// ENST00000304658 // XPO6 // exportin 6 // 16p11.2 // 23214 /// BC130304 // XPO6 // exportin 6 // 16p11.2 // 23214 /// BC144189 // XPO6 // exportin 6 // 16p11.2 // 23214	-2.08694	11.4185	4.91e-23	4.61e-21
NM_015143 // METAP1 // methionyl aminopeptidase 1 // 4q23 // 23173 /// ENST00000296411 // METAP1 // methionyl aminopeptidase 1 // 4q23 // 23173 /// ENST00000506548 // METAP1 // methionyl aminopeptidase 1 // 4q23 // 23173 /// ENST00000544031 // METAP1 // methionyl aminopeptidase 1 // 4q23 // 23173 /// BC030054 // METAP1 // methionyl aminopeptidase 1 // 4q23 // 23173 /// OTTHUMT00000364237 // METAP…	1.34568	8.27126	5.15e-23	4.81e-21
NR_026715 // RPL13AP6 // ribosomal protein L13a pseudogene 6 // 10q25.2 // 644511	1.73604	12.2964	5.25e-23	4.89e-21
NM_012474 // UCK2 // uridine-cytidine kinase 2 // 1q23 // 7371 /// NR_037431 // MIR3658 // microRNA 3658 // --- // 100500832 /// ENST00000367879 // MIR3658 // microRNA 3658 // --- // 100500832 /// ENST00000367879 // UCK2 // uridine-cytidine kinase 2 // 1q23 // 7371 /// ENST00000372212 // MIR3658 // microRNA 3658 // --- // 100500832 /// ENST00000372212 // UCK2 // uridine-cytidine kinase 2 // 1q23 …	1.40308	8.13872	5.5e-23	5.12e-21
NM_031459 // SESN2 // sestrin 2 // 1p35.3 // 83667 /// ENST00000253063 // SESN2 // sestrin 2 // 1p35.3 // 83667 /// BC013304 // SESN2 // sestrin 2 // 1p35.3 // 83667 /// BC033719 // SESN2 // sestrin 2 // 1p35.3 // 83667 /// OTTHUMT00000009840 // SESN2 // NULL // --- // ---	-1.86979	6.43991	5.73e-23	5.31e-21
NM_000733 // CD3E // CD3e molecule, epsilon (CD3-TCR complex) // 11q23 // 916 /// ENST00000361763 // CD3E // CD3e molecule, epsilon (CD3-TCR complex) // 11q23 // 916 /// ENST00000528600 // CD3E // CD3e molecule, epsilon (CD3-TCR complex) // 11q23 // 916 /// BC049847 // CD3E // CD3e molecule, epsilon (CD3-TCR complex) // 11q23 // 916	-2.94836	6.74785	5.85e-23	5.42e-21
NR_023382 // ZNF815P // zinc finger protein 815, pseudogene // 7p22.1 // 401303 /// ENST00000421890 // ZNF815P // zinc finger protein 815, pseudogene // --- // --- /// OTTHUMT00000340385 // ZNF815P // NULL // --- // --- /// OTTHUMT00000340384 // ZNF815P // NULL // --- // --- /// OTTHUMT00000340388 // ZNF815P // NULL // --- // --- /// OTTHUMT00000340389 // ZNF815P // NULL // --- // --- /// OTTHUMT…	-0.653944	5.7166	5.92e-23	5.46e-21
NM_012314 // KIR2DS4 // killer cell immunoglobulin-like receptor, two domains, short cytoplasmic tail, 4 // 19q13.4 // 3809 /// ENST00000339924 // KIR2DS4 // killer cell immunoglobulin-like receptor, two domains, short cytoplasmic tail, 4 // 19q13.4 // 3809 /// BC096694 // KIR2DS4 // killer cell immunoglobulin-like receptor, two domains, short cytoplasmic tail, 4 // 19q13.4 // 3809 /// BC127084 /…	-2.00301	5.43533	6.23e-23	5.73e-21
NM_001003406 // CACNA1I // calcium channel, voltage-dependent, T type, alpha 1I subunit // 22q13.1 // 8911 /// NM_021096 // CACNA1I // calcium channel, voltage-dependent, T type, alpha 1I subunit // 22q13.1 // 8911 /// ENST00000336649 // CACNA1I // calcium channel, voltage-dependent, T type, alpha 1I subunit // 22q13.1 // 8911 /// ENST00000400164 // CACNA1I // calcium channel, voltage-dependent, …	-0.345792	4.08484	6.3e-23	5.79e-21
ENST00000462083 // LOC644090 // uncharacterized LOC644090 // 7q36.1 // 644090 /// ENST00000481153 // LOC644090 // uncharacterized LOC644090 // 7q36.1 // 644090 /// OTTHUMT00000348457 // OTTHUMG00000157325 // NULL // --- // --- /// OTTHUMT00000348457 // RP13-452N2.1 // NULL // --- // --- /// OTTHUMT00000348458 // OTTHUMG00000157325 // NULL // --- // --- /// OTTHUMT00000348458 // RP13-452N2.1 // NU…	-0.945947	4.2161	6.35e-23	5.83e-21
NM_001130035 // PLEKHB1 // pleckstrin homology domain containing, family B (evectins) member 1 // 11q13.5-q14.1 // 58473 /// NM_021200 // PLEKHB1 // pleckstrin homology domain containing, family B (evectins) member 1 // 11q13.5-q14.1 // 58473 /// NM_001130033 // PLEKHB1 // pleckstrin homology domain containing, family B (evectins) member 1 // 11q13.5-q14.1 // 58473 /// NM_001130034 // PLEKHB1 // …	-0.480501	4.64866	6.73e-23	6.16e-21
NR_024451 // LOC100134229 // uncharacterized LOC100134229 // 7q34 // 100134229	-1.23095	4.89973	7.17e-23	6.53e-21
NM_182898 // CREB5 // cAMP responsive element binding protein 5 // 7p15.1 // 9586 /// NM_001011666 // CREB5 // cAMP responsive element binding protein 5 // 7p15.1 // 9586 /// NM_004904 // CREB5 // cAMP responsive element binding protein 5 // 7p15.1 // 9586 /// NM_182899 // CREB5 // cAMP responsive element binding protein 5 // 7p15.1 // 9586 /// ENST00000357727 // LOC401317 // uncharacterized LOC4…	-1.82601	5.57806	7.22e-23	6.57e-21
NM_002995 // XCL1 // chemokine (C motif) ligand 1 // 1q23 // 6375 /// ENST00000367818 // XCL1 // chemokine (C motif) ligand 1 // 1q23 // 6375 /// BC069817 // XCL1 // chemokine (C motif) ligand 1 // 1q23 // 6375 /// BC070309 // XCL1 // chemokine (C motif) ligand 1 // 1q23 // 6375 /// OTTHUMT00000083612 // XCL1 // NULL // --- // ---	-1.64801	3.86031	7.59e-23	6.89e-21
NM_001244249 // APEX1 // APEX nuclease (multifunctional DNA repair enzyme) 1 // 14q11.2 // 328 /// NM_001641 // APEX1 // APEX nuclease (multifunctional DNA repair enzyme) 1 // 14q11.2 // 328 /// NM_080648 // APEX1 // APEX nuclease (multifunctional DNA repair enzyme) 1 // 14q11.2 // 328 /// NM_080649 // APEX1 // APEX nuclease (multifunctional DNA repair enzyme) 1 // 14q11.2 // 328 /// ENST00000216…	2.56124	14.5761	7.79e-23	7.06e-21
NM_018485 // C5AR2 // complement component 5a receptor 2 // 19q13.33 // 27202 /// ENST00000257267 // C5AR2 // complement component 5a receptor 2 // 19q13.33 // 27202 /// BC067477 // C5AR2 // complement component 5a receptor 2 // 19q13.33 // 27202	-2.48965	6.36814	7.87e-23	7.12e-21
NR_002590 // SNORA41 // small nucleolar RNA, H/ACA box 41 // 2q33 // 619569 /// NM_001037663 // EEF1B2 // eukaryotic translation elongation factor 1 beta 2 // 2q33.3 // 1933 /// NM_001959 // EEF1B2 // eukaryotic translation elongation factor 1 beta 2 // 2q33.3 // 1933 /// NM_021121 // EEF1B2 // eukaryotic translation elongation factor 1 beta 2 // 2q33.3 // 1933 /// ENST00000236957 // SNORA41 // s…	2.11981	12.7678	7.95e-23	7.19e-21
NM_000941 // POR // P450 (cytochrome) oxidoreductase // 7q11.2 // 5447 /// NR_039795 // MIR4651 // microRNA 4651 // --- // 100616270 /// ENST00000394893 // POR // P450 (cytochrome) oxidoreductase // 7q11.2 // 5447 /// ENST00000419840 // POR // P450 (cytochrome) oxidoreductase // 7q11.2 // 5447 /// ENST00000439269 // POR // P450 (cytochrome) oxidoreductase // 7q11.2 // 5447 /// ENST00000450476 // …	-0.744589	5.91212	8.09e-23	7.3e-21
NM_003786 // ABCC3 // ATP-binding cassette, sub-family C (CFTR/MRP), member 3 // 17q22 // 8714 /// NM_001144070 // ABCC3 // ATP-binding cassette, sub-family C (CFTR/MRP), member 3 // 17q22 // 8714 /// ENST00000285238 // ABCC3 // ATP-binding cassette, sub-family C (CFTR/MRP), member 3 // 17q22 // 8714 /// ENST00000427699 // ABCC3 // ATP-binding cassette, sub-family C (CFTR/MRP), member 3 // 17q22 …	-0.848374	4.71009	8.16e-23	7.36e-21
ENST00000390448 // TRAV20 // T cell receptor alpha variable 20 // --- // ---	-1.06926	3.82032	8.34e-23	7.51e-21
NM_003758 // EIF3J // eukaryotic translation initiation factor 3, subunit J // 15q21.1 // 8669 /// ENST00000261868 // EIF3J // eukaryotic translation initiation factor 3, subunit J // 15q21.1 // 8669 /// ENST00000424492 // EIF3J // eukaryotic translation initiation factor 3, subunit J // 15q21.1 // 8669 /// ENST00000535391 // EIF3J // eukaryotic translation initiation factor 3, subunit J // 15q21…	1.1619	11.8689	8.55e-23	7.69e-21
NM_014267 // C11orf58 // chromosome 11 open reading frame 58 // 11p15.1 // 10944 /// ENST00000228136 // C11orf58 // chromosome 11 open reading frame 58 // 11p15.1 // 10944 /// ENST00000422258 // C11orf58 // chromosome 11 open reading frame 58 // 11p15.1 // 10944 /// ENST00000525684 // C11orf58 // chromosome 11 open reading frame 58 // 11p15.1 // 10944 /// ENST00000527893 // C11orf58 // chromosome…	0.811182	9.32659	8.58e-23	7.7e-21
NR_002447 // SNORD24 // small nucleolar RNA, C/D box 24 // 9q34 // 26820 /// NM_000972 // RPL7A // ribosomal protein L7a // 9q34 // 6130 /// NR_000016 // SNORD36C // small nucleolar RNA, C/D box 36C // 9q34 // 26813 /// NR_000017 // SNORD36B // small nucleolar RNA, C/D box 36B // 9q34 // 26814 /// NR_002448 // SNORD36A // small nucleolar RNA, C/D box 36A // 9q34 // 26815 /// ENST00000315731 // SN…	1.1916	12.1842	8.6e-23	7.72e-21
NM_001142279 // RNASEH2B // ribonuclease H2, subunit B // 13q14.3 // 79621 /// NM_024570 // RNASEH2B // ribonuclease H2, subunit B // 13q14.3 // 79621 /// ENST00000336617 // RNASEH2B // ribonuclease H2, subunit B // 13q14.3 // 79621 /// ENST00000422660 // RNASEH2B // ribonuclease H2, subunit B // 13q14.3 // 79621 /// ENST00000495244 // RNASEH2B // ribonuclease H2, subunit B // 13q14.3 // 79621 //…	1.70759	9.20049	8.72e-23	7.81e-21
NM_004945 // DNM2 // dynamin 2 // 19p13.2 // 1785 /// NM_001005362 // DNM2 // dynamin 2 // 19p13.2 // 1785 /// NM_001005360 // DNM2 // dynamin 2 // 19p13.2 // 1785 /// NM_001005361 // DNM2 // dynamin 2 // 19p13.2 // 1785 /// NM_001190716 // DNM2 // dynamin 2 // 19p13.2 // 1785 /// ENST00000314646 // DNM2 // dynamin 2 // 19p13.2 // 1785 /// ENST00000355667 // DNM2 // dynamin 2 // 19p13.2 // 1785 /…	-1.00274	10.4701	8.74e-23	7.81e-21
NM_006665 // HPSE // heparanase // 4q21.3 // 10855 /// NM_001098540 // HPSE // heparanase // 4q21.3 // 10855 /// NM_001166498 // HPSE // heparanase // 4q21.3 // 10855 /// NM_001199830 // HPSE // heparanase // 4q21.3 // 10855 /// ENST00000311412 // HPSE // heparanase // 4q21.3 // 10855 /// ENST00000405413 // HPSE // heparanase // 4q21.3 // 10855 /// ENST00000454730 // HPSE // heparanase // 4q21.3 …	-3.15423	6.24044	9.21e-23	8.2e-21
NM_152420 // C9orf41 // chromosome 9 open reading frame 41 // 9q21.13 // 138199 /// ENST00000376830 // C9orf41 // chromosome 9 open reading frame 41 // 9q21.13 // 138199 /// ENST00000376834 // C9orf41 // chromosome 9 open reading frame 41 // 9q21.13 // 138199 /// ENST00000376837 // C9orf41 // chromosome 9 open reading frame 41 // 9q21.13 // 138199 /// BC034033 // C9orf41 // chromosome 9 open read…	1.28872	8.41919	9.23e-23	8.21e-21
NM_000975 // RPL11 // ribosomal protein L11 // 1p36.1-p35 // 6135 /// NM_001199802 // RPL11 // ribosomal protein L11 // 1p36.1-p35 // 6135 /// ENST00000374550 // RPL11 // ribosomal protein L11 // 1p36.1-p35 // 6135 /// ENST00000482370 // RPL11 // ribosomal protein L11 // 1p36.1-p35 // 6135 /// BC018970 // RPL11 // ribosomal protein L11 // 1p36.1-p35 // 6135 /// OTTHUMT00000008168 // RPL11 // NULL…	1.18666	10.7312	9.24e-23	8.21e-21
NM_153646 // SLC24A4 // solute carrier family 24 (sodium/potassium/calcium exchanger), member 4 // 14q32.12 // 123041 /// NM_153647 // SLC24A4 // solute carrier family 24 (sodium/potassium/calcium exchanger), member 4 // 14q32.12 // 123041 /// NM_153648 // SLC24A4 // solute carrier family 24 (sodium/potassium/calcium exchanger), member 4 // 14q32.12 // 123041 /// ENST00000298877 // SLC24A4 // sol…	-1.29738	5.09663	9.68e-23	8.55e-21
NM_022468 // MMP25 // matrix metallopeptidase 25 // 16p13.3 // 64386 /// ENST00000325800 // MMP25 // matrix metallopeptidase 25 // 16p13.3 // 64386 /// ENST00000336577 // MMP25 // matrix metallopeptidase 25 // 16p13.3 // 64386	-1.91952	4.55339	9.69e-23	8.55e-21
NM_152272 // CHMP7 // charged multivesicular body protein 7 // 8p21.3 // 91782 /// ENST00000313219 // CHMP7 // charged multivesicular body protein 7 // 8p21.3 // 91782 /// ENST00000397677 // CHMP7 // charged multivesicular body protein 7 // 8p21.3 // 91782 /// ENST00000520102 // CHMP7 // charged multivesicular body protein 7 // 8p21.3 // 91782 /// BC019110 // CHMP7 // charged multivesicular body …	-1.06799	7.02134	1.02e-22	8.93e-21
NM_000222 // KIT // v-kit Hardy-Zuckerman 4 feline sarcoma viral oncogene homolog // 4q11-q12 // 3815 /// NM_001093772 // KIT // v-kit Hardy-Zuckerman 4 feline sarcoma viral oncogene homolog // 4q11-q12 // 3815 /// ENST00000288135 // KIT // v-kit Hardy-Zuckerman 4 feline sarcoma viral oncogene homolog // 4q11-q12 // 3815 /// ENST00000412167 // KIT // v-kit Hardy-Zuckerman 4 feline sarcoma viral o…	6.22987	11.2435	1.04e-22	9.12e-21
NM_001026 // RPS24 // ribosomal protein S24 // 10q22 // 6229 /// NM_001142282 // RPS24 // ribosomal protein S24 // 10q22 // 6229 /// NM_001142283 // RPS24 // ribosomal protein S24 // 10q22 // 6229 /// NM_001142284 // RPS24 // ribosomal protein S24 // 10q22 // 6229 /// NM_001142285 // RPS24 // ribosomal protein S24 // 10q22 // 6229 /// NM_033022 // RPS24 // ribosomal protein S24 // 10q22 // 6229 /…	0.79908	8.37031	1.07e-22	9.31e-21
NM_024813 // RPAP2 // RNA polymerase II associated protein 2 // 1p22.1 // 79871 /// ENST00000370343 // RPAP2 // RNA polymerase II associated protein 2 // 1p22.1 // 79871 /// ENST00000394482 // RPAP2 // RNA polymerase II associated protein 2 // 1p22.1 // 79871 /// ENST00000484158 // RPAP2 // RNA polymerase II associated protein 2 // 1p22.1 // 79871 /// BC031070 // RPAP2 // RNA polymerase II associ…	1.32977	8.99824	1.1e-22	9.62e-21
NM_001042616 // PIGY // phosphatidylinositol glycan anchor biosynthesis, class Y // 4q22.1 // 84992 /// ENST00000273968 // PYURF // PIGY upstream reading frame // 4q // 100996939 /// ENST00000273968 // PIGY // phosphatidylinositol glycan anchor biosynthesis, class Y // 4q22.1 // 84992 /// ENST00000527353 // PIGY // phosphatidylinositol glycan anchor biosynthesis, class Y // 4q22.1 // 84992 /// NM…	1.17785	9.4536	1.14e-22	9.93e-21
ENST00000455290 // RPL19P13 // ribosomal protein L19 pseudogene 13 // --- // ---	1.37188	6.31448	1.17e-22	1.02e-20
NM_002185 // IL7R // interleukin 7 receptor // 5p13 // 3575 /// ENST00000303115 // IL7R // interleukin 7 receptor // 5p13 // 3575 /// ENST00000343305 // IL7R // interleukin 7 receptor // 5p13 // 3575 /// ENST00000506850 // IL7R // interleukin 7 receptor // 5p13 // 3575 /// ENST00000511031 // IL7R // interleukin 7 receptor // 5p13 // 3575 /// ENST00000511982 // IL7R // interleukin 7 receptor // 5p…	-4.31595	8.51745	1.18e-22	1.03e-20
NM_014499 // P2RY10 // purinergic receptor P2Y, G-protein coupled, 10 // Xq21.1 // 27334 /// NM_198333 // P2RY10 // purinergic receptor P2Y, G-protein coupled, 10 // Xq21.1 // 27334 /// ENST00000171757 // P2RY10 // purinergic receptor P2Y, G-protein coupled, 10 // Xq21.1 // 27334 /// ENST00000475374 // P2RY10 // purinergic receptor P2Y, G-protein coupled, 10 // Xq21.1 // 27334 /// ENST00000544091…	-2.68136	6.3008	1.19e-22	1.03e-20
ENST00000442440 // LOC100505683 // uncharacterized LOC100505683 // --- // 100505683 /// ENST00000444981 // LOC100505683 // uncharacterized LOC100505683 // --- // 100505683 /// ENST00000452395 // LOC100505683 // uncharacterized LOC100505683 // --- // 100505683 /// OTTHUMT00000078321 // OTTHUMG00000032063 // NULL // --- // --- /// OTTHUMT00000078321 // RP3-322G13.5 // NULL // --- // --- /// OTTHUMT…	-0.522459	3.57594	1.22e-22	1.05e-20
NM_014820 // TOMM70A // translocase of outer mitochondrial membrane 70 homolog A (S. cerevisiae) // 3q12.2 // 9868 /// ENST00000284320 // TOMM70A // translocase of outer mitochondrial membrane 70 homolog A (S. cerevisiae) // 3q12.2 // 9868 /// ENST00000544924 // TOMM70A // translocase of outer mitochondrial membrane 70 homolog A (S. cerevisiae) // 3q12.2 // 9868 /// BC003633 // TOMM70A // translo…	1.4113	8.75909	1.25e-22	1.07e-20
NM_014062 // NOB1 // NIN1/RPN12 binding protein 1 homolog (S. cerevisiae) // 16q22.3 // 28987 /// ENST00000268802 // NOB1 // NIN1/RPN12 binding protein 1 homolog (S. cerevisiae) // 16q22.3 // 28987 /// BC064630 // NOB1 // NIN1/RPN12 binding protein 1 homolog (S. cerevisiae) // 16q22.3 // 28987 /// OTTHUMT00000268958 // NOB1 // NULL // --- // ---	2.21909	11.0658	1.25e-22	1.08e-20
NM_002136 // HNRNPA1 // heterogeneous nuclear ribonucleoprotein A1 // 12q13.1 // 3178 /// NM_031157 // HNRNPA1 // heterogeneous nuclear ribonucleoprotein A1 // 12q13.1 // 3178 /// NR_002944 // HNRNPA1P10 // heterogeneous nuclear ribonucleoprotein A1 pseudogene 10 // 19p13.2 // 664709 /// ENST00000330752 // HNRNPA1 // heterogeneous nuclear ribonucleoprotein A1 // 12q13.1 // 3178 /// ENST0000034091…	1.41459	16.7947	1.39e-22	1.19e-20
NM_001143944 // LEMD2 // LEM domain containing 2 // 6p21.31 // 221496 /// NM_181336 // LEMD2 // LEM domain containing 2 // 6p21.31 // 221496 /// ENST00000293760 // LEMD2 // LEM domain containing 2 // 6p21.31 // 221496 /// ENST00000502643 // LEMD2 // LEM domain containing 2 // 6p21.31 // 221496 /// ENST00000508327 // LEMD2 // LEM domain containing 2 // 6p21.31 // 221496 /// BC051803 // LEMD2 // LE…	-0.801244	6.58165	1.39e-22	1.19e-20
NM_001199577 // GIMAP1-GIMAP5 // GIMAP1-GIMAP5 readthrough // 7q // 100527949 /// NM_018384 // GIMAP5 // GTPase, IMAP family member 5 // 7q36.1 // 55340 /// NM_130759 // GIMAP1 // GTPase, IMAP family member 1 // 7q36.1 // 170575 /// ENST00000307194 // GIMAP1 // GTPase, IMAP family member 1 // 7q36.1 // 170575 /// ENST00000358647 // GIMAP1-GIMAP5 // GIMAP1-GIMAP5 readthrough // 7q // 100527949 ///…	-2.05384	6.15562	1.48e-22	1.26e-20
NM_004567 // PFKFB4 // 6-phosphofructo-2-kinase/fructose-2,6-biphosphatase 4 // 3p22-p21 // 5210 /// ENST00000232375 // PFKFB4 // 6-phosphofructo-2-kinase/fructose-2,6-biphosphatase 4 // 3p22-p21 // 5210 /// ENST00000383734 // PFKFB4 // 6-phosphofructo-2-kinase/fructose-2,6-biphosphatase 4 // 3p22-p21 // 5210 /// ENST00000416568 // PFKFB4 // 6-phosphofructo-2-kinase/fructose-2,6-biphosphatase 4 /…	-1.56814	6.07841	1.56e-22	1.32e-20
NM_001008727 // ZNF121 // zinc finger protein 121 // 19p // 7675 /// ENST00000320451 // ZNF121 // zinc finger protein 121 // 19p // 7675 /// ENST00000538300 // ZNF121 // zinc finger protein 121 // 19p // 7675	1.65767	9.97371	1.58e-22	1.33e-20
NM_000600 // IL6 // interleukin 6 (interferon, beta 2) // 7p21 // 3569 /// ENST00000258743 // IL6 // interleukin 6 (interferon, beta 2) // 7p21 // 3569 /// ENST00000401630 // IL6 // interleukin 6 (interferon, beta 2) // 7p21 // 3569 /// ENST00000401651 // IL6 // interleukin 6 (interferon, beta 2) // 7p21 // 3569 /// ENST00000404625 // IL6 // interleukin 6 (interferon, beta 2) // 7p21 // 3569 /// …	-0.83244	4.19784	1.59e-22	1.34e-20
NM_001178100 // CD8B // CD8b molecule // 2p12 // 926 /// NM_004931 // CD8B // CD8b molecule // 2p12 // 926 /// NM_172101 // CD8B // CD8b molecule // 2p12 // 926 /// NM_172102 // CD8B // CD8b molecule // 2p12 // 926 /// NM_172213 // CD8B // CD8b molecule // 2p12 // 926 /// BC100911 // CD8B // CD8b molecule // 2p12 // 926 /// ENST00000349455 // LOC100996919 // putative T-cell surface glycoprotein C…	-0.936439	4.05272	1.61e-22	1.35e-20
NM_001193300 // SEMA4A // sema domain, immunoglobulin domain (Ig), transmembrane domain (TM) and short cytoplasmic domain, (semaphorin) 4A // 1q22 // 64218 /// NM_001193301 // SEMA4A // sema domain, immunoglobulin domain (Ig), transmembrane domain (TM) and short cytoplasmic domain, (semaphorin) 4A // 1q22 // 64218 /// NM_001193302 // SEMA4A // sema domain, immunoglobulin domain (Ig), transmembran…	-1.86299	6.99892	1.64e-22	1.38e-20
NM_018128 // TSR1 // TSR1, 20S rRNA accumulation, homolog (S. cerevisiae) // 17p13.3 // 55720 /// ENST00000301364 // TSR1 // TSR1, 20S rRNA accumulation, homolog (S. cerevisiae) // 17p13.3 // 55720 /// BC110851 // TSR1 // TSR1, 20S rRNA accumulation, homolog (S. cerevisiae) // 17p13.3 // 55720 /// BC126110 // TSR1 // TSR1, 20S rRNA accumulation, homolog (S. cerevisiae) // 17p13.3 // 55720	1.43169	8.68169	1.68e-22	1.41e-20
NM_001083539 // KIR3DS1 // killer cell immunoglobulin-like receptor, three domains, short cytoplasmic tail, 1 // 19q13.4 // 3813 /// BC098107 // KIR3DS1 // killer cell immunoglobulin-like receptor, three domains, short cytoplasmic tail, 1 // 19q13.4 // 3813 /// BC098288 // KIR3DS1 // killer cell immunoglobulin-like receptor, three domains, short cytoplasmic tail, 1 // 19q13.4 // 3813 /// BC105679…	-1.87096	4.64467	1.7e-22	1.42e-20
ENST00000363217 // RNU105A // RNA, U105A small nucleolar // 1p35.3 // 26768 /// ENST00000363217 // SNORA73B // small nucleolar RNA, H/ACA box 73B // 1p36.1 // 6081	0.862315	19.2316	1.7e-22	1.42e-20
ENST00000427129 // TTC3P1 // tetratricopeptide repeat domain 3 pseudogene 1 // --- // ---	1.89922	7.16408	1.73e-22	1.45e-20
NM_003272 // GPR137B // G protein-coupled receptor 137B // 1q42-q43 // 7107 /// ENST00000366591 // GPR137B // G protein-coupled receptor 137B // 1q42-q43 // 7107 /// ENST00000366592 // GPR137B // G protein-coupled receptor 137B // 1q42-q43 // 7107 /// ENST00000391852 // GPR137B // G protein-coupled receptor 137B // 1q42-q43 // 7107 /// ENST00000477559 // GPR137B // G protein-coupled receptor 137B…	-2.13978	5.95191	1.8e-22	1.5e-20
NM_001122870 // PPM1M // protein phosphatase, Mg2+/Mn2+ dependent, 1M // 3p21.2 // 132160 /// NM_144641 // PPM1M // protein phosphatase, Mg2+/Mn2+ dependent, 1M // 3p21.2 // 132160 /// BC009644 // PPM1M // protein phosphatase, Mg2+/Mn2+ dependent, 1M // 3p21.2 // 132160 /// ENST00000296487 // PPM1M // protein phosphatase, Mg2+/Mn2+ dependent, 1M // 3p21.2 // 132160 /// ENST00000323588 // PPM1M //…	-1.57954	5.85918	1.86e-22	1.55e-20
NR_038974 // IL10RB-AS1 // IL10RB antisense RNA 1 (head to head) // 21q22.11 // 100288432 /// ENST00000411998 // IL10RB-AS1 // IL10RB antisense RNA 1 (head to head) // 21q22.11 // 100288432 /// OTTHUMT00000139822 // OTTHUMG00000065125 // NULL // --- // --- /// OTTHUMT00000139822 // AP000295.7 // NULL // --- // ---	-3.44523	7.30079	1.87e-22	1.55e-20
NM_001173988 // RABL6 // RAB, member RAS oncogene family-like 6 // 9q34.3 // 55684 /// NM_001173989 // RABL6 // RAB, member RAS oncogene family-like 6 // 9q34.3 // 55684 /// NM_024718 // RABL6 // RAB, member RAS oncogene family-like 6 // 9q34.3 // 55684 /// BC002945 // RABL6 // RAB, member RAS oncogene family-like 6 // 9q34.3 // 55684 /// ENST00000311502 // RABL6 // RAB, member RAS oncogene famil…	0.387792	6.0505	1.92e-22	1.59e-20
NM_003190 // TAPBP // TAP binding protein (tapasin) // 6p21.3 // 6892 /// NM_172208 // TAPBP // TAP binding protein (tapasin) // 6p21.3 // 6892 /// NM_172209 // TAPBP // TAP binding protein (tapasin) // 6p21.3 // 6892 /// ENST00000426633 // TAPBP // TAP binding protein (tapasin) // 6p21.3 // 6892 /// ENST00000434618 // TAPBP // TAP binding protein (tapasin) // 6p21.3 // 6892 /// ENST00000456592 /…	-1.34144	10.9345	1.98e-22	1.64e-20
NM_003498 // SNN // stannin // 16p13 // 8303 /// ENST00000329565 // SNN // stannin // 16p13 // 8303 /// BC036100 // SNN // stannin // 16p13 // 8303 /// BC036443 // SNN // stannin // 16p13 // 8303 /// OTTHUMT00000207059 // SNN // NULL // --- // ---	-1.95523	7.23647	2.24e-22	1.83e-20
NM_001083536 // FGD3 // FYVE, RhoGEF and PH domain containing 3 // --- // 89846 /// NM_033086 // FGD3 // FYVE, RhoGEF and PH domain containing 3 // --- // 89846 /// ENST00000337352 // FGD3 // FYVE, RhoGEF and PH domain containing 3 // --- // 89846 /// ENST00000375482 // FGD3 // FYVE, RhoGEF and PH domain containing 3 // --- // 89846 /// ENST00000416701 // FGD3 // FYVE, RhoGEF and PH domain contai…	-1.43004	7.46274	2.24e-22	1.83e-20
NM_015469 // NIPSNAP3A // nipsnap homolog 3A (C. elegans) // 9q31.1 // 25934 /// BC005935 // NIPSNAP3A // nipsnap homolog 3A (C. elegans) // 9q31.1 // 25934 /// ENST00000471001 // NIPSNAP3A // nipsnap homolog 3A (C. elegans) // 9q31.1 // 25934 /// ENST00000374767 // NIPSNAP3A // nipsnap homolog 3A (C. elegans) // 9q31.1 // 25934 /// OTTHUMT00000053484 // NIPSNAP3A // NULL // --- // --- /// OTTHUM…	2.03842	9.59652	2.3e-22	1.88e-20
NM_000575 // IL1A // interleukin 1, alpha // 2q14 // 3552 /// ENST00000263339 // IL1A // interleukin 1, alpha // 2q14 // 3552 /// BC013142 // IL1A // interleukin 1, alpha // 2q14 // 3552 /// OTTHUMT00000254084 // IL1A // NULL // --- // ---	-2.13434	4.10168	2.35e-22	1.92e-20
NM_001025197 // CHI3L2 // chitinase 3-like 2 // 1p13.3 // 1117 /// NM_001025199 // CHI3L2 // chitinase 3-like 2 // 1p13.3 // 1117 /// NM_004000 // CHI3L2 // chitinase 3-like 2 // 1p13.3 // 1117 /// ENST00000369744 // CHI3L2 // chitinase 3-like 2 // 1p13.3 // 1117 /// ENST00000369748 // CHI3L2 // chitinase 3-like 2 // 1p13.3 // 1117 /// ENST00000445067 // CHI3L2 // chitinase 3-like 2 // 1p13.3 // …	-0.634195	4.71324	2.44e-22	1.98e-20
NM_000986 // RPL24 // ribosomal protein L24 // 3q12 // 6152 /// ENST00000394077 // RPL24 // ribosomal protein L24 // 3q12 // 6152 /// ENST00000469605 // RPL24 // ribosomal protein L24 // 3q12 // 6152 /// ENST00000495401 // RPL24 // ribosomal protein L24 // 3q12 // 6152 /// BC000690 // RPL24 // ribosomal protein L24 // 3q12 // 6152 /// BC070193 // RPL24 // ribosomal protein L24 // 3q12 // 6152 ///…	1.39693	12.8554	2.47e-22	2.01e-20
NM_016075 // VPS36 // vacuolar protein sorting 36 homolog (S. cerevisiae) // 13q14.3 // 51028 /// ENST00000378060 // VPS36 // vacuolar protein sorting 36 homolog (S. cerevisiae) // 13q14.3 // 51028 /// ENST00000480923 // VPS36 // vacuolar protein sorting 36 homolog (S. cerevisiae) // 13q14.3 // 51028 /// BC037279 // VPS36 // vacuolar protein sorting 36 homolog (S. cerevisiae) // 13q14.3 // 51028 …	1.12247	9.40933	2.58e-22	2.09e-20
NM_004805 // POLR2D // polymerase (RNA) II (DNA directed) polypeptide D // 2q21 // 5433 /// ENST00000272645 // POLR2D // polymerase (RNA) II (DNA directed) polypeptide D // 2q21 // 5433 /// ENST00000409698 // POLR2D // polymerase (RNA) II (DNA directed) polypeptide D // 2q21 // 5433 /// ENST00000409955 // POLR2D // polymerase (RNA) II (DNA directed) polypeptide D // 2q21 // 5433 /// ENST000004870…	1.12671	7.97499	2.66e-22	2.16e-20
NM_145648 // SLC15A4 // solute carrier family 15, member 4 // 12q24.32 // 121260 /// ENST00000266771 // SLC15A4 // solute carrier family 15, member 4 // 12q24.32 // 121260 /// ENST00000539703 // SLC15A4 // solute carrier family 15, member 4 // 12q24.32 // 121260 /// ENST00000544112 // SLC15A4 // solute carrier family 15, member 4 // 12q24.32 // 121260 /// ENST00000545031 // SLC15A4 // solute carr…	-1.71473	8.58466	2.72e-22	2.2e-20
NM_024611 // NARG2 // NMDA receptor regulated 2 // 15q22.2 // 79664 /// NM_001018089 // NARG2 // NMDA receptor regulated 2 // 15q22.2 // 79664 /// ENST00000261520 // NARG2 // NMDA receptor regulated 2 // 15q22.2 // 79664 /// ENST00000439632 // NARG2 // NMDA receptor regulated 2 // 15q22.2 // 79664 /// ENST00000558654 // NARG2 // NMDA receptor regulated 2 // 15q22.2 // 79664 /// ENST00000561114 //…	1.02744	8.398	2.81e-22	2.27e-20
NM_001004313 // TMEM220 // transmembrane protein 220 // 17p13.1 // 388335 /// ENST00000341871 // TMEM220 // transmembrane protein 220 // 17p13.1 // 388335 /// ENST00000455996 // TMEM220 // transmembrane protein 220 // 17p13.1 // 388335 /// BC127705 // TMEM220 // transmembrane protein 220 // 17p13.1 // 388335 /// BC136838 // TMEM220 // transmembrane protein 220 // 17p13.1 // 388335 /// BC136840 //…	1.94514	7.31987	2.86e-22	2.3e-20
NM_012083 // FRAT2 // frequently rearranged in advanced T-cell lymphomas 2 // 10q24.1 // 23401 /// ENST00000371019 // FRAT2 // frequently rearranged in advanced T-cell lymphomas 2 // 10q24.1 // 23401 /// BC020165 // FRAT2 // frequently rearranged in advanced T-cell lymphomas 2 // 10q24.1 // 23401 /// OTTHUMT00000049676 // FRAT2 // NULL // --- // ---	-2.79264	7.69242	2.9e-22	2.33e-20
NM_021916 // ZNF70 // zinc finger protein 70 // 22q11.23 // 7621 /// ENST00000341976 // ZNF70 // zinc finger protein 70 // 22q11.23 // 7621 /// BC040161 // ZNF70 // zinc finger protein 70 // 22q11.23 // 7621 /// OTTHUMT00000319881 // ZNF70 // NULL // --- // ---	1.78155	7.20973	2.92e-22	2.35e-20
NM_001001894 // TTC3 // tetratricopeptide repeat domain 3 // 21q22.2 // 7267 /// NM_003316 // TTC3 // tetratricopeptide repeat domain 3 // 21q22.2 // 7267 /// ENST00000354749 // TTC3P1 // tetratricopeptide repeat domain 3 pseudogene 1 // Xq13.3 // 286495 /// ENST00000354749 // TTC3 // tetratricopeptide repeat domain 3 // 21q22.2 // 7267 /// ENST00000355666 // TTC3P1 // tetratricopeptide repeat do…	2.11867	11.0156	3.12e-22	2.5e-20
NR_028322 // LOC100132287 // uncharacterized LOC100132287 // 1p36.33 // 100132287 /// NR_028327 // LOC100133331 // uncharacterized LOC100133331 // 1p36.33 // 100133331 /// ENST00000425496 // LOC101060495 // uncharacterized LOC101060495 // --- // 101060495 /// ENST00000425496 // LOC101060494 // uncharacterized LOC101060494 // --- // 101060494 /// ENST00000425496 // LOC101059936 // uncharacterized …	-3.17885	11.9966	3.15e-22	2.53e-20
NM_019884 // GSK3A // glycogen synthase kinase 3 alpha // 19q13.2 // 2931 /// ENST00000222330 // GSK3A // glycogen synthase kinase 3 alpha // 19q13.2 // 2931 /// ENST00000398249 // GSK3A // glycogen synthase kinase 3 alpha // 19q13.2 // 2931 /// ENST00000544315 // GSK3A // glycogen synthase kinase 3 alpha // 19q13.2 // 2931 /// BC027984 // GSK3A // glycogen synthase kinase 3 alpha // 19q13.2 // 2…	-1.30756	8.14589	3.16e-22	2.54e-20
NM_015360 // SKIV2L2 // superkiller viralicidic activity 2-like 2 (S. cerevisiae) // 5q11.2 // 23517 /// ENST00000230640 // SKIV2L2 // superkiller viralicidic activity 2-like 2 (S. cerevisiae) // 5q11.2 // 23517 /// ENST00000504388 // SKIV2L2 // superkiller viralicidic activity 2-like 2 (S. cerevisiae) // 5q11.2 // 23517 /// ENST00000545714 // SKIV2L2 // superkiller viralicidic activity 2-like 2 …	1.33019	10.8757	3.25e-22	2.6e-20
NM_001349 // DARS // aspartyl-tRNA synthetase // 2q21.3 // 1615 /// ENST00000264161 // DARS // aspartyl-tRNA synthetase // 2q21.3 // 1615 /// ENST00000463008 // DARS // aspartyl-tRNA synthetase // 2q21.3 // 1615 /// ENST00000537273 // DARS // aspartyl-tRNA synthetase // 2q21.3 // 1615 /// BC000629 // DARS // aspartyl-tRNA synthetase // 2q21.3 // 1615 /// BC107749 // DARS // aspartyl-tRNA syntheta…	1.75247	9.84033	3.31e-22	2.64e-20
NM_152546 // SRFBP1 // serum response factor binding protein 1 // 5q23.1 // 153443 /// ENST00000339397 // SRFBP1 // serum response factor binding protein 1 // 5q23.1 // 153443 /// ENST00000504881 // SRFBP1 // serum response factor binding protein 1 // 5q23.1 // 153443 /// BC031222 // SRFBP1 // serum response factor binding protein 1 // 5q23.1 // 153443 /// OTTHUMT00000371200 // SRFBP1 // NULL // …	1.4217	9.16921	3.36e-22	2.68e-20
NM_032360 // ACBD6 // acyl-CoA binding domain containing 6 // 1q25.1 // 84320 /// ENST00000367595 // ACBD6 // acyl-CoA binding domain containing 6 // 1q25.1 // 84320 /// ENST00000475338 // ACBD6 // acyl-CoA binding domain containing 6 // 1q25.1 // 84320 /// BC006505 // ACBD6 // acyl-CoA binding domain containing 6 // 1q25.1 // 84320 /// OTTHUMT00000084998 // ACBD6 // NULL // --- // --- /// OTTHUM…	0.871279	7.69938	3.37e-22	2.68e-20
NM_032871 // RELT // RELT tumor necrosis factor receptor // 11q13.4 // 84957 /// NM_152222 // RELT // RELT tumor necrosis factor receptor // 11q13.4 // 84957 /// ENST00000064780 // RELT // RELT tumor necrosis factor receptor // 11q13.4 // 84957 /// ENST00000393580 // RELT // RELT tumor necrosis factor receptor // 11q13.4 // 84957 /// ENST00000438119 // RELT // RELT tumor necrosis factor receptor …	-1.24814	6.7198	3.41e-22	2.71e-20
NM_001146182 // KRTAP16-1 // keratin associated protein 16-1 // 17q21.2 // 100505753 /// ENST00000391352 // KRTAP16-1 // keratin associated protein 16-1 // 17q21.2 // 100505753 /// OTTHUMT00000257785 // KRTAP16-1 // NULL // --- // ---	-0.686727	3.79968	3.44e-22	2.73e-20
NM_005112 // WDR1 // WD repeat domain 1 // 4p16.1 // 9948 /// NM_017491 // WDR1 // WD repeat domain 1 // 4p16.1 // 9948 /// ENST00000382451 // WDR1 // WD repeat domain 1 // 4p16.1 // 9948 /// ENST00000382452 // WDR1 // WD repeat domain 1 // 4p16.1 // 9948 /// ENST00000439733 // WDR1 // WD repeat domain 1 // 4p16.1 // 9948 /// ENST00000443592 // WDR1 // WD repeat domain 1 // 4p16.1 // 9948 /// ENS…	-0.843558	9.60566	3.51e-22	2.79e-20
NM_015131 // WDR43 // WD repeat domain 43 // 2p23.2 // 23160 /// ENST00000407426 // WDR43 // WD repeat domain 43 // 2p23.2 // 23160 /// OTTHUMT00000324865 // WDR43 // NULL // --- // --- /// OTTHUMT00000324866 // WDR43 // NULL // --- // --- /// OTTHUMT00000324867 // WDR43 // NULL // --- // --- /// OTTHUMT00000324868 // WDR43 // NULL // --- // --- /// OTTHUMT00000324869 // WDR43 // NULL // --- // -…	1.69191	10.4047	3.55e-22	2.81e-20
ENST00000390523 // TRAJ14 // T cell receptor alpha joining 14 // --- // ---	-1.99721	6.85617	3.76e-22	2.98e-20
NM_022459 // XPO4 // exportin 4 // 13q11 // 64328 /// ENST00000255305 // XPO4 // exportin 4 // 13q11 // 64328 /// ENST00000400602 // XPO4 // exportin 4 // 13q11 // 64328 /// ENST00000456108 // XPO4 // exportin 4 // 13q11 // 64328 /// ENST00000490513 // XPO4 // exportin 4 // 13q11 // 64328 /// BC113571 // XPO4 // exportin 4 // 13q11 // 64328 /// BC113573 // XPO4 // exportin 4 // 13q11 // 64328 ///…	1.05883	8.35391	3.78e-22	2.99e-20
NM_000410 // HFE // hemochromatosis // 6p21.3 // 3077 /// NM_139003 // HFE // hemochromatosis // 6p21.3 // 3077 /// NM_139004 // HFE // hemochromatosis // 6p21.3 // 3077 /// NM_139006 // HFE // hemochromatosis // 6p21.3 // 3077 /// NM_139007 // HFE // hemochromatosis // 6p21.3 // 3077 /// NM_139008 // HFE // hemochromatosis // 6p21.3 // 3077 /// NM_139009 // HFE // hemochromatosis // 6p21.3 // 30…	-0.697297	3.75152	3.96e-22	3.13e-20
NM_001024937 // MINK1 // misshapen-like kinase 1 // 17p13.2 // 50488 /// NM_015716 // MINK1 // misshapen-like kinase 1 // 17p13.2 // 50488 /// NM_153827 // MINK1 // misshapen-like kinase 1 // 17p13.2 // 50488 /// NM_170663 // MINK1 // misshapen-like kinase 1 // 17p13.2 // 50488 /// ENST00000347992 // MINK1 // misshapen-like kinase 1 // 17p13.2 // 50488 /// ENST00000355280 // MINK1 // misshapen-li…	-1.08776	6.9085	4.07e-22	3.2e-20
ENST00000546176 // LOC100652902 // uncharacterized LOC100652902 // --- // 100652902	1.28262	18.2811	4.18e-22	3.28e-20
NM_018109 // MTPAP // mitochondrial poly(A) polymerase // 10p11.23 // 55149 /// NR_003524 // LOC729668 // golgin A6 family, member A pseudogene // 10p11.23 // 729668 /// ENST00000263063 // MTPAP // mitochondrial poly(A) polymerase // 10p11.23 // 55149 /// ENST00000358107 // MTPAP // mitochondrial poly(A) polymerase // 10p11.23 // 55149 /// ENST00000488290 // MTPAP // mitochondrial poly(A) polymer…	0.728087	7.62202	4.31e-22	3.38e-20
NM_007104 // RPL10A // ribosomal protein L10a // 6p21.31 // 4736 /// ENST00000322203 // RPL10A // ribosomal protein L10a // 6p21.31 // 4736 /// ENST00000467020 // RPL10A // ribosomal protein L10a // 6p21.31 // 4736 /// BC006791 // RPL10A // ribosomal protein L10a // 6p21.31 // 4736 /// BC011366 // RPL10A // ribosomal protein L10a // 6p21.31 // 4736 /// BC070216 // RPL10A // ribosomal protein L10a…	1.60225	10.9454	4.52e-22	3.54e-20
ENST00000544920 // RPL41P2 // ribosomal protein L41 pseudogene 2 // --- // ---	1.36479	17.4616	4.6e-22	3.6e-20
NM_001135109 // RIC3 // resistance to inhibitors of cholinesterase 3 homolog (C. elegans) // 11p15.4 // 79608 /// NM_001206671 // RIC3 // resistance to inhibitors of cholinesterase 3 homolog (C. elegans) // 11p15.4 // 79608 /// NM_001206672 // RIC3 // resistance to inhibitors of cholinesterase 3 homolog (C. elegans) // 11p15.4 // 79608 /// NM_024557 // RIC3 // resistance to inhibitors of cholines…	-0.728657	3.91738	4.7e-22	3.67e-20
ENST00000429104 // LINC00843 // long intergenic non-protein coding RNA 843 // --- // --- /// ENST00000451577 // TIMM23B // translocase of inner mitochondrial membrane 23 homolog B (yeast) // 10q11.23 // 653252 /// ENST00000462932 // TIMM23B // translocase of inner mitochondrial membrane 23 homolog B (yeast) // 10q11.23 // 653252 /// OTTHUMT00000048056 // LINC00843 // NULL // --- // --- /// OTTHUM…	1.34503	9.97838	4.88e-22	3.8e-20
NM_001184782 // CXorf57 // chromosome X open reading frame 57 // Xq22.3 // 55086 /// NM_018015 // CXorf57 // chromosome X open reading frame 57 // Xq22.3 // 55086 /// ENST00000372544 // CXorf57 // chromosome X open reading frame 57 // Xq22.3 // 55086 /// ENST00000372548 // CXorf57 // chromosome X open reading frame 57 // Xq22.3 // 55086 /// ENST00000497124 // CXorf57 // chromosome X open reading …	-0.682439	3.91752	4.99e-22	3.88e-20
NM_000663 // ABAT // 4-aminobutyrate aminotransferase // 16p13.2 // 18 /// NM_001127448 // ABAT // 4-aminobutyrate aminotransferase // 16p13.2 // 18 /// NM_020686 // ABAT // 4-aminobutyrate aminotransferase // 16p13.2 // 18 /// ENST00000268251 // ABAT // 4-aminobutyrate aminotransferase // 16p13.2 // 18 /// ENST00000396600 // ABAT // 4-aminobutyrate aminotransferase // 16p13.2 // 18 /// ENST00000…	-0.975634	5.57404	5.13e-22	3.98e-20
NM_020319 // ANKMY2 // ankyrin repeat and MYND domain containing 2 // 7p21 // 57037 /// ENST00000306999 // ANKMY2 // ankyrin repeat and MYND domain containing 2 // 7p21 // 57037 /// BC035353 // ANKMY2 // ankyrin repeat and MYND domain containing 2 // 7p21 // 57037 /// OTTHUMT00000207600 // ANKMY2 // NULL // --- // --- /// OTTHUMT00000207601 // ANKMY2 // NULL // --- // --- /// OTTHUMT00000326246 /…	1.42368	7.95374	5.28e-22	4.08e-20
NM_002873 // RAD17 // RAD17 homolog (S. pombe) // 5q13 // 5884 /// NM_133338 // RAD17 // RAD17 homolog (S. pombe) // 5q13 // 5884 /// NM_133339 // RAD17 // RAD17 homolog (S. pombe) // 5q13 // 5884 /// NM_133340 // RAD17 // RAD17 homolog (S. pombe) // 5q13 // 5884 /// NM_133341 // RAD17 // RAD17 homolog (S. pombe) // 5q13 // 5884 /// NM_133342 // RAD17 // RAD17 homolog (S. pombe) // 5q13 // 5884 /…	1.03493	8.82999	5.47e-22	4.22e-20
NM_182752 // TPRG1L // tumor protein p63 regulated 1-like // 1p36.32 // 127262 /// ENST00000344579 // TPRG1L // tumor protein p63 regulated 1-like // 1p36.32 // 127262 /// ENST00000378344 // TPRG1L // tumor protein p63 regulated 1-like // 1p36.32 // 127262 /// ENST00000456805 // TPRG1L // tumor protein p63 regulated 1-like // 1p36.32 // 127262 /// BC019034 // TPRG1L // tumor protein p63 regulated…	-0.847478	9.02363	5.68e-22	4.37e-20
NM_001018067 // SERBP1 // SERPINE1 mRNA binding protein 1 // 1p31 // 26135 /// NM_001018068 // SERBP1 // SERPINE1 mRNA binding protein 1 // 1p31 // 26135 /// NM_001018069 // SERBP1 // SERPINE1 mRNA binding protein 1 // 1p31 // 26135 /// NM_015640 // SERBP1 // SERPINE1 mRNA binding protein 1 // 1p31 // 26135 /// BC020555 // SERBP1 // SERPINE1 mRNA binding protein 1 // 1p31 // 26135 /// ENST0000036…	1.63833	13.2577	5.93e-22	4.56e-20
ENST00000333156 // GOLGA8Q // golgin A8 family, member Q // --- // ---	3.29489	11.8937	6.2e-22	4.75e-20
NM_001135255 // RBBP4 // retinoblastoma binding protein 4 // 1p35.1 // 5928 /// NM_001135256 // RBBP4 // retinoblastoma binding protein 4 // 1p35.1 // 5928 /// NM_005610 // RBBP4 // retinoblastoma binding protein 4 // 1p35.1 // 5928 /// ENST00000373485 // RBBP4 // retinoblastoma binding protein 4 // 1p35.1 // 5928 /// ENST00000373493 // RBBP4 // retinoblastoma binding protein 4 // 1p35.1 // 5928 …	1.24785	12.5608	6.4e-22	4.89e-20
NM_004368 // CNN2 // calponin 2 // 19p13.3 // 1265 /// NM_201277 // CNN2 // calponin 2 // 19p13.3 // 1265 /// ENST00000263097 // CNN2 // calponin 2 // 19p13.3 // 1265 /// ENST00000348419 // CNN2 // calponin 2 // 19p13.3 // 1265 /// ENST00000442531 // CNN2 // calponin 2 // 19p13.3 // 1265 /// BC141818 // CNN2 // calponin 2 // 19p13.3 // 1265 /// BC148264 // CNN2 // calponin 2 // 19p13.3 // 1265	-1.90631	12.386	6.76e-22	5.16e-20
NM_019034 // RHOF // ras homolog family member F (in filopodia) // 12q24.31 // 54509 /// ENST00000267205 // RHOF // ras homolog family member F (in filopodia) // 12q24.31 // 54509 /// BC018208 // RHOF // ras homolog family member F (in filopodia) // 12q24.31 // 54509	-1.8755	6.63509	6.78e-22	5.17e-20
NM_001160130 // KCNQ5 // potassium voltage-gated channel, KQT-like subfamily, member 5 // 6q14 // 56479 /// NM_001160132 // KCNQ5 // potassium voltage-gated channel, KQT-like subfamily, member 5 // 6q14 // 56479 /// NM_001160133 // KCNQ5 // potassium voltage-gated channel, KQT-like subfamily, member 5 // 6q14 // 56479 /// NM_001160134 // KCNQ5 // potassium voltage-gated channel, KQT-like subfamil…	2.57999	8.24147	6.92e-22	5.27e-20
NM_002901 // RCN1 // reticulocalbin 1, EF-hand calcium binding domain // 11p13 // 5954 /// NR_033971 // DKFZp686K1684 // uncharacterized LOC440034 // 11p13 // 440034 /// ENST00000054950 // DKFZp686K1684 // uncharacterized LOC440034 // 11p13 // 440034 /// ENST00000054950 // RCN1 // reticulocalbin 1, EF-hand calcium binding domain // 11p13 // 5954 /// ENST00000506388 // DKFZp686K1684 // uncharacter…	1.79993	7.76169	7.01e-22	5.33e-20
NM_020805 // KLHL14 // kelch-like family member 14 // 18q12.1 // 57565 /// ENST00000358095 // KLHL14 // kelch-like family member 14 // 18q12.1 // 57565 /// ENST00000359358 // KLHL14 // kelch-like family member 14 // 18q12.1 // 57565 /// BC021267 // KLHL14 // kelch-like family member 14 // 18q12.1 // 57565	-0.762482	4.12809	7.2e-22	5.47e-20
NM_001004310 // FCRL6 // Fc receptor-like 6 // 1q23.2 // 343413 /// ENST00000321935 // FCRL6 // Fc receptor-like 6 // 1q23.2 // 343413 /// ENST00000339348 // FCRL6 // Fc receptor-like 6 // 1q23.2 // 343413 /// ENST00000368106 // FCRL6 // Fc receptor-like 6 // 1q23.2 // 343413 /// ENST00000392235 // FCRL6 // Fc receptor-like 6 // 1q23.2 // 343413 /// OTTHUMT00000085593 // FCRL6 // NULL // --- // -…	-2.12437	5.94458	7.69e-22	5.82e-20
NM_000981 // RPL19 // ribosomal protein L19 // 17q12 // 6143 /// ENST00000225430 // RPL19 // ribosomal protein L19 // 17q12 // 6143 /// BC000530 // RPL19 // ribosomal protein L19 // 17q12 // 6143 /// BC013016 // RPL19 // ribosomal protein L19 // 17q12 // 6143 /// BC062709 // RPL19 // ribosomal protein L19 // 17q12 // 6143 /// BC066315 // RPL19 // ribosomal protein L19 // 17q12 // 6143 /// BC09544…	1.21327	16.4414	7.74e-22	5.85e-20
NM_001242 // CD27 // CD27 molecule // 12p13 // 939 /// ENST00000266557 // CD27 // CD27 molecule // 12p13 // 939 /// ENST00000541233 // CD27 // CD27 molecule // 12p13 // 939 /// BC012160 // CD27 // CD27 molecule // 12p13 // 939	-2.45117	7.33709	8.57e-22	6.43e-20
NM_198486 // RPL7L1 // ribosomal protein L7-like 1 // 6p21.1 // 285855 /// ENST00000304734 // RPL7L1 // ribosomal protein L7-like 1 // 6p21.1 // 285855 /// ENST00000424341 // RPL7L1 // ribosomal protein L7-like 1 // 6p21.1 // 285855 /// ENST00000483998 // RPL7L1 // ribosomal protein L7-like 1 // 6p21.1 // 285855 /// ENST00000493763 // RPL7L1 // ribosomal protein L7-like 1 // 6p21.1 // 285855 /// …	1.16912	8.62867	9.18e-22	6.87e-20
NM_014512 // KIR2DS1 // killer cell immunoglobulin-like receptor, two domains, short cytoplasmic tail, 1 // 19q13.4 // 3806	-1.49091	5.71583	9.51e-22	7.11e-20
NM_005317 // GZMM // granzyme M (lymphocyte met-ase 1) // 19p13.3 // 3004 /// ENST00000264553 // GZMM // granzyme M (lymphocyte met-ase 1) // 19p13.3 // 3004 /// BC025701 // GZMM // granzyme M (lymphocyte met-ase 1) // 19p13.3 // 3004	-0.659084	5.33668	9.87e-22	7.35e-20
NM_001002292 // WLS // wntless homolog (Drosophila) // 1p31.3 // 79971 /// NM_001193334 // WLS // wntless homolog (Drosophila) // 1p31.3 // 79971 /// NM_024911 // WLS // wntless homolog (Drosophila) // 1p31.3 // 79971 /// ENST00000262348 // WLS // wntless homolog (Drosophila) // 1p31.3 // 79971 /// ENST00000354777 // WLS // wntless homolog (Drosophila) // 1p31.3 // 79971 /// ENST00000370971 // WL…	-2.05756	4.83847	1.08e-21	8.03e-20
NM_003190 // TAPBP // TAP binding protein (tapasin) // 6p21.3 // 6892 /// NM_172208 // TAPBP // TAP binding protein (tapasin) // 6p21.3 // 6892 /// NM_172209 // TAPBP // TAP binding protein (tapasin) // 6p21.3 // 6892 /// BC080574 // TAPBP // TAP binding protein (tapasin) // 6p21.3 // 6892 /// OTTHUMT00000036713 // TAPBP // NULL // --- // --- /// OTTHUMT00000036714 // TAPBP // NULL // --- // --- …	-1.25832	9.77282	1.13e-21	8.31e-20
ENST00000390591 // IGHD2-2 // immunoglobulin heavy diversity 2-2 // --- // --- /// OTTHUMT00000325962 // IGHD2-2 // NULL // --- // ---	-3.11611	4.40875	1.14e-21	8.38e-20
NM_015525 // IBTK // inhibitor of Bruton agammaglobulinemia tyrosine kinase // 6q14.1 // 25998 /// BC143736 // IBTK // inhibitor of Bruton agammaglobulinemia tyrosine kinase // 6q14.1 // 25998 /// ENST00000306270 // IBTK // inhibitor of Bruton agammaglobulinemia tyrosine kinase // 6q14.1 // 25998 /// ENST00000510291 // IBTK // inhibitor of Bruton agammaglobulinemia tyrosine kinase // 6q14.1 // 25…	1.37909	9.27348	1.14e-21	8.4e-20
NM_018079 // SRBD1 // S1 RNA binding domain 1 // 2p21 // 55133 /// ENST00000263736 // SRBD1 // S1 RNA binding domain 1 // 2p21 // 55133 /// ENST00000490133 // SRBD1 // S1 RNA binding domain 1 // 2p21 // 55133 /// ENST00000535761 // SRBD1 // S1 RNA binding domain 1 // 2p21 // 55133 /// BC032538 // SRBD1 // S1 RNA binding domain 1 // 2p21 // 55133 /// OTTHUMT00000250747 // SRBD1 // NULL // --- // -…	1.19925	8.41968	1.15e-21	8.45e-20
NM_001009570 // CCT7 // chaperonin containing TCP1, subunit 7 (eta) // 2p13.2 // 10574 /// NM_001166284 // CCT7 // chaperonin containing TCP1, subunit 7 (eta) // 2p13.2 // 10574 /// NM_001166285 // CCT7 // chaperonin containing TCP1, subunit 7 (eta) // 2p13.2 // 10574 /// NM_006429 // CCT7 // chaperonin containing TCP1, subunit 7 (eta) // 2p13.2 // 10574 /// NR_029402 // CCT7 // chaperonin contai…	1.4118	10.0173	1.24e-21	9.07e-20
NM_014143 // CD274 // CD274 molecule // 9p24 // 29126 /// ENST00000381573 // CD274 // CD274 molecule // 9p24 // 29126 /// ENST00000381577 // CD274 // CD274 molecule // 9p24 // 29126 /// ENST00000498261 // CD274 // CD274 molecule // 9p24 // 29126 /// BC069381 // CD274 // CD274 molecule // 9p24 // 29126 /// BC074984 // CD274 // CD274 molecule // 9p24 // 29126 /// BC113734 // CD274 // CD274 molecule…	-1.31747	4.46562	1.27e-21	9.27e-20
NM_004716 // PCSK7 // proprotein convertase subtilisin/kexin type 7 // 11q23-q24 // 9159 /// ENST00000320934 // PCSK7 // proprotein convertase subtilisin/kexin type 7 // 11q23-q24 // 9159 /// ENST00000529458 // PCSK7 // proprotein convertase subtilisin/kexin type 7 // 11q23-q24 // 9159 /// ENST00000540028 // PCSK7 // proprotein convertase subtilisin/kexin type 7 // 11q23-q24 // 9159 /// ENST00000…	-1.15567	7.71434	1.3e-21	9.49e-20
NM_001128602 // RASGRP1 // RAS guanyl releasing protein 1 (calcium and DAG-regulated) // 15q14 // 10125 /// NM_005739 // RASGRP1 // RAS guanyl releasing protein 1 (calcium and DAG-regulated) // 15q14 // 10125 /// ENST00000310803 // RASGRP1 // RAS guanyl releasing protein 1 (calcium and DAG-regulated) // 15q14 // 10125 /// ENST00000415523 // RASGRP1 // RAS guanyl releasing protein 1 (calcium and D…	-2.52529	6.76598	1.33e-21	9.68e-20
NM_001145349 // IPP // intracisternal A particle-promoted polypeptide // 1p34-p32 // 3652 /// NM_005897 // IPP // intracisternal A particle-promoted polypeptide // 1p34-p32 // 3652 /// ENST00000359942 // IPP // intracisternal A particle-promoted polypeptide // 1p34-p32 // 3652 /// ENST00000396478 // IPP // intracisternal A particle-promoted polypeptide // 1p34-p32 // 3652 /// ENST00000495072 // I…	-0.544541	4.61041	1.39e-21	1.01e-19
NM_006864 // LILRB3 // leukocyte immunoglobulin-like receptor, subfamily B (with TM and ITIM domains), member 3 // 19q13.4 // 11025 /// NM_001081450 // LILRB3 // leukocyte immunoglobulin-like receptor, subfamily B (with TM and ITIM domains), member 3 // 19q13.4 // 11025 /// NM_024318 // LILRA6 // leukocyte immunoglobulin-like receptor, subfamily A (with TM domain), member 6 // 19q13.4 // 79168 //…	-2.8189	6.75623	1.39e-21	1.01e-19
ENST00000466557 // LOC100996554 // uncharacterized LOC100996554 // --- // 100996554 /// ENST00000466557 // LOC100996442 // uncharacterized LOC100996442 // --- // 100996442 /// ENST00000466557 // LOC100132055 // uncharacterized LOC100132055 // --- // 100132055 /// ENST00000491962 // LOC100996554 // uncharacterized LOC100996554 // --- // 100996554 /// ENST00000491962 // LOC100996442 // uncharacteri…	-2.46427	13.6017	1.43e-21	1.04e-19
NM_001085411 // NADK2 // NAD kinase 2, mitochondrial // 5p13.2 // 133686 /// NM_153013 // NADK2 // NAD kinase 2, mitochondrial // 5p13.2 // 133686 /// BC062567 // NADK2 // NAD kinase 2, mitochondrial // 5p13.2 // 133686 /// ENST00000381937 // NADK2 // NAD kinase 2, mitochondrial // 5p13.2 // 133686 /// ENST00000397338 // NADK2 // NAD kinase 2, mitochondrial // 5p13.2 // 133686 /// ENST00000506945…	1.6842	7.94536	1.46e-21	1.06e-19
NM_013260 // SAP30BP // SAP30 binding protein // 17q25.1 // 29115 /// ENST00000293208 // SAP30BP // SAP30 binding protein // 17q25.1 // 29115 /// ENST00000355423 // SAP30BP // SAP30 binding protein // 17q25.1 // 29115 /// ENST00000542343 // SAP30BP // SAP30 binding protein // 17q25.1 // 29115 /// BC007592 // SAP30BP // SAP30 binding protein // 17q25.1 // 29115 /// BC030233 // SAP30BP // SAP30 bin…	-0.838889	7.94459	1.52e-21	1.1e-19
NM_018358 // ABCF3 // ATP-binding cassette, sub-family F (GCN20), member 3 // 3q27.1 // 55324 /// ENST00000292808 // ABCF3 // ATP-binding cassette, sub-family F (GCN20), member 3 // 3q27.1 // 55324 /// ENST00000429586 // ABCF3 // ATP-binding cassette, sub-family F (GCN20), member 3 // 3q27.1 // 55324 /// BC009253 // ABCF3 // ATP-binding cassette, sub-family F (GCN20), member 3 // 3q27.1 // 55324 …	-0.729345	7.41163	1.52e-21	1.1e-19
NM_004343 // CALR // calreticulin // 19p13.3-p13.2 // 811 /// ENST00000316448 // CALR // calreticulin // 19p13.3-p13.2 // 811 /// ENST00000539083 // CALR // calreticulin // 19p13.3-p13.2 // 811 /// BC002500 // CALR // calreticulin // 19p13.3-p13.2 // 811 /// BC007911 // CALR // calreticulin // 19p13.3-p13.2 // 811 /// BC020493 // CALR // calreticulin // 19p13.3-p13.2 // 811	2.51127	16.8531	1.53e-21	1.1e-19
NM_006838 // METAP2 // methionyl aminopeptidase 2 // 12q22 // 10988 /// ENST00000261220 // METAP2 // methionyl aminopeptidase 2 // 12q22 // 10988 /// ENST00000323666 // METAP2 // methionyl aminopeptidase 2 // 12q22 // 10988 /// ENST00000546753 // METAP2 // methionyl aminopeptidase 2 // 12q22 // 10988 /// ENST00000550777 // METAP2 // methionyl aminopeptidase 2 // 12q22 // 10988 /// ENST00000551840…	1.38933	10.1947	1.56e-21	1.13e-19
NR_045525 // ZNF724P // zinc finger protein 724, pseudogene // 19p12 // 440519 /// ENST00000418100 // ZNF724P // zinc finger protein 724, pseudogene // --- // ---	1.47814	8.69383	1.59e-21	1.14e-19
NM_001111112 // UBE2K // ubiquitin-conjugating enzyme E2K // 4p14 // 3093 /// NM_001111113 // UBE2K // ubiquitin-conjugating enzyme E2K // 4p14 // 3093 /// NM_005339 // UBE2K // ubiquitin-conjugating enzyme E2K // 4p14 // 3093 /// ENST00000261427 // UBE2K // ubiquitin-conjugating enzyme E2K // 4p14 // 3093 /// ENST00000295963 // UBE2K // ubiquitin-conjugating enzyme E2K // 4p14 // 3093 /// ENST00…	0.580226	10.9238	1.64e-21	1.18e-19
NM_001716 // CXCR5 // chemokine (C-X-C motif) receptor 5 // 11q23.3 // 643 /// NM_032966 // CXCR5 // chemokine (C-X-C motif) receptor 5 // 11q23.3 // 643 /// ENST00000292174 // CXCR5 // chemokine (C-X-C motif) receptor 5 // 11q23.3 // 643 /// BC110352 // CXCR5 // chemokine (C-X-C motif) receptor 5 // 11q23.3 // 643	-0.621362	4.08299	1.65e-21	1.18e-19
NR_038404 // LOC100506801 // uncharacterized LOC100506801 // 1p36.1 // 100506801 /// ENST00000449034 // LOC100506801 // uncharacterized LOC100506801 // 1p36.1 // 100506801 /// OTTHUMT00000007832 // OTTHUMG00000002777 // NULL // --- // --- /// OTTHUMT00000007832 // RP5-1071N3.1 // NULL // --- // ---	-0.830686	4.35321	1.65e-21	1.18e-19
NM_012481 // IKZF3 // IKAROS family zinc finger 3 (Aiolos) // 17q21 // 22806 /// NM_183228 // IKZF3 // IKAROS family zinc finger 3 (Aiolos) // 17q21 // 22806 /// NM_183229 // IKZF3 // IKAROS family zinc finger 3 (Aiolos) // 17q21 // 22806 /// NM_183230 // IKZF3 // IKAROS family zinc finger 3 (Aiolos) // 17q21 // 22806 /// NM_183231 // IKZF3 // IKAROS family zinc finger 3 (Aiolos) // 17q21 // 2280…	-3.06478	7.00695	1.68e-21	1.2e-19
ENST00000516484 // RNU7-64P // RNA, U7 small nuclear 64 pseudogene // --- // ---	-1.26193	4.79929	1.7e-21	1.21e-19
NM_001010 // RPS6 // ribosomal protein S6 // 9p21 // 6194 /// ENST00000315377 // RPS6 // ribosomal protein S6 // 9p21 // 6194 /// ENST00000380381 // RPS6 // ribosomal protein S6 // 9p21 // 6194 /// ENST00000380384 // RPS6 // ribosomal protein S6 // 9p21 // 6194 /// ENST00000380394 // RPS6 // ribosomal protein S6 // 9p21 // 6194 /// ENST00000498815 // RPS6 // ribosomal protein S6 // 9p21 // 6194 /…	1.21531	8.5134	1.71e-21	1.22e-19
NM_005428 // VAV1 // vav 1 guanine nucleotide exchange factor // 19p13.2 // 7409 /// ENST00000304076 // VAV1 // vav 1 guanine nucleotide exchange factor // 19p13.2 // 7409 /// ENST00000539284 // VAV1 // vav 1 guanine nucleotide exchange factor // 19p13.2 // 7409 /// BC013361 // VAV1 // vav 1 guanine nucleotide exchange factor // 19p13.2 // 7409	-1.71558	9.31349	1.78e-21	1.27e-19
NM_001190864 // MRPS35 // mitochondrial ribosomal protein S35 // 12p11 // 60488 /// NM_021821 // MRPS35 // mitochondrial ribosomal protein S35 // 12p11 // 60488 /// ENST00000081029 // MRPS35 // mitochondrial ribosomal protein S35 // 12p11 // 60488 /// ENST00000321446 // MRPS35 // mitochondrial ribosomal protein S35 // 12p11 // 60488 /// ENST00000538315 // MRPS35 // mitochondrial ribosomal protein…	1.39146	9.80155	1.82e-21	1.29e-19
NM_001018053 // PFKFB2 // 6-phosphofructo-2-kinase/fructose-2,6-biphosphatase 2 // 1q31 // 5208 /// NM_006212 // PFKFB2 // 6-phosphofructo-2-kinase/fructose-2,6-biphosphatase 2 // 1q31 // 5208 /// ENST00000367079 // PFKFB2 // 6-phosphofructo-2-kinase/fructose-2,6-biphosphatase 2 // 1q31 // 5208 /// ENST00000367080 // PFKFB2 // 6-phosphofructo-2-kinase/fructose-2,6-biphosphatase 2 // 1q31 // 5208 …	-2.14842	5.55678	1.83e-21	1.3e-19
NM_001008800 // CCT3 // chaperonin containing TCP1, subunit 3 (gamma) // 1q23 // 7203 /// NM_005998 // CCT3 // chaperonin containing TCP1, subunit 3 (gamma) // 1q23 // 7203 /// NR_036564 // CCT3 // chaperonin containing TCP1, subunit 3 (gamma) // 1q23 // 7203 /// NR_036565 // CCT3 // chaperonin containing TCP1, subunit 3 (gamma) // 1q23 // 7203 /// ENST00000295688 // CCT3 // chaperonin containing…	1.57135	10.1995	1.84e-21	1.3e-19
NM_144600 // FOPNL // FGFR1OP N-terminal like // 16p13.11 // 123811 /// ENST00000255759 // FOPNL // FGFR1OP N-terminal like // 16p13.11 // 123811 /// BC022321 // FOPNL // FGFR1OP N-terminal like // 16p13.11 // 123811 /// OTTHUMT00000252177 // FOPNL // NULL // --- // ---	1.66698	10.3377	1.84e-21	1.3e-19
NM_003954 // MAP3K14 // mitogen-activated protein kinase kinase kinase 14 // 17q21 // 9020 /// ENST00000344686 // MAP3K14 // mitogen-activated protein kinase kinase kinase 14 // --- // --- /// ENST00000376926 // MAP3K14 // mitogen-activated protein kinase kinase kinase 14 // --- // --- /// BC035576 // MAP3K14 // mitogen-activated protein kinase kinase kinase 14 // 17q21 // 9020	-0.744065	6.28854	1.87e-21	1.32e-19
NM_012096 // APPL1 // adaptor protein, phosphotyrosine interaction, PH domain and leucine zipper containing 1 // 3p21.1-p14.3 // 26060 /// ENST00000288266 // APPL1 // adaptor protein, phosphotyrosine interaction, PH domain and leucine zipper containing 1 // 3p21.1-p14.3 // 26060 /// BC028599 // APPL1 // adaptor protein, phosphotyrosine interaction, PH domain and leucine zipper containing 1 // 3p2…	1.3939	10.3518	1.87e-21	1.32e-19
NM_004622 // TSN // translin // 2q21.1 // 7247 /// ENST00000389682 // TSN // translin // 2q21.1 // 7247 /// ENST00000409193 // TSN // translin // 2q21.1 // 7247 /// ENST00000413418 // TSN // translin // 2q21.1 // 7247 /// ENST00000498545 // TSN // translin // 2q21.1 // 7247 /// ENST00000536142 // TSN // translin // 2q21.1 // 7247 /// BC002359 // TSN // translin // 2q21.1 // 7247 /// OTTHUMT000003…	1.15639	9.75126	1.88e-21	1.33e-19
NR_028326 // LOC100133161 // uncharacterized LOC100133161 // 11p15.5 // 100133161 /// ENST00000540375 // LOC101060495 // uncharacterized LOC101060495 // --- // 101060495 /// ENST00000540375 // LOC101059936 // uncharacterized LOC101059936 // --- // 101059936	-2.60768	12.3309	1.96e-21	1.39e-19
NM_001004301 // ZNF813 // zinc finger protein 813 // 19q13.42 // 126017 /// ENST00000396403 // ZNF813 // zinc finger protein 813 // 19q13.42 // 126017 /// ENST00000396421 // ZNF813 // zinc finger protein 813 // 19q13.42 // 126017 /// OTTHUMT00000350638 // ZNF813 // NULL // --- // --- /// OTTHUMT00000350639 // ZNF813 // NULL // --- // --- /// OTTHUMT00000350640 // ZNF813 // NULL // --- // ---	1.01568	7.20483	1.98e-21	1.39e-19
NM_006319 // CDIPT // CDP-diacylglycerol--inositol 3-phosphatidyltransferase // 16p11.2 // 10423 /// ENST00000219789 // CDIPT // CDP-diacylglycerol--inositol 3-phosphatidyltransferase // 16p11.2 // 10423 /// ENST00000403894 // CDIPT // CDP-diacylglycerol--inositol 3-phosphatidyltransferase // 16p11.2 // 10423 /// BC001444 // CDIPT // CDP-diacylglycerol--inositol 3-phosphatidyltransferase // 16p11…	-0.574741	7.99947	2.01e-21	1.41e-19
NM_173483 // CYP4F22 // cytochrome P450, family 4, subfamily F, polypeptide 22 // 19p13.12 // 126410 /// ENST00000269703 // CYP4F22 // cytochrome P450, family 4, subfamily F, polypeptide 22 // 19p13.12 // 126410 /// BC069351 // CYP4F22 // cytochrome P450, family 4, subfamily F, polypeptide 22 // 19p13.12 // 126410 /// BC093894 // CYP4F22 // cytochrome P450, family 4, subfamily F, polypeptide 22 /…	-0.541552	3.93895	2.08e-21	1.46e-19
NM_006452 // PAICS // phosphoribosylaminoimidazole carboxylase, phosphoribosylaminoimidazole succinocarboxamide synthetase // 4q12 // 10606 /// NM_001079524 // PAICS // phosphoribosylaminoimidazole carboxylase, phosphoribosylaminoimidazole succinocarboxamide synthetase // 4q12 // 10606 /// NM_001079525 // PAICS // phosphoribosylaminoimidazole carboxylase, phosphoribosylaminoimidazole succinocarbo…	2.04793	8.94663	2.23e-21	1.56e-19
NM_001031847 // CPT1A // carnitine palmitoyltransferase 1A (liver) // 11q13.2 // 1374 /// NM_001876 // CPT1A // carnitine palmitoyltransferase 1A (liver) // 11q13.2 // 1374 /// ENST00000265641 // CPT1A // carnitine palmitoyltransferase 1A (liver) // 11q13.2 // 1374 /// ENST00000376618 // CPT1A // carnitine palmitoyltransferase 1A (liver) // 11q13.2 // 1374 /// ENST00000538308 // CPT1A // carnitin…	1.85748	11.629	2.29e-21	1.6e-19
NM_006754 // SYPL1 // synaptophysin-like 1 // 7q22.3 // 6856 /// NM_182715 // SYPL1 // synaptophysin-like 1 // 7q22.3 // 6856 /// ENST00000011473 // SYPL1 // synaptophysin-like 1 // 7q22.3 // 6856 /// ENST00000455385 // SYPL1 // synaptophysin-like 1 // 7q22.3 // 6856 /// ENST00000470347 // SYPL1 // synaptophysin-like 1 // 7q22.3 // 6856 /// BC016835 // SYPL1 // synaptophysin-like 1 // 7q22.3 // 6…	1.07522	9.23327	2.39e-21	1.67e-19
NM_001130912 // SUGT1 // SGT1, suppressor of G2 allele of SKP1 (S. cerevisiae) // 13q14.3 // 10910 /// NM_006704 // SUGT1 // SGT1, suppressor of G2 allele of SKP1 (S. cerevisiae) // 13q14.3 // 10910 /// BC000911 // SUGT1 // SGT1, suppressor of G2 allele of SKP1 (S. cerevisiae) // 13q14.3 // 10910 /// ENST00000343788 // SUGT1 // SGT1, suppressor of G2 allele of SKP1 (S. cerevisiae) // 13q14.3 // 1…	1.07831	10.9671	2.4e-21	1.67e-19
NM_006327 // TIMM23 // translocase of inner mitochondrial membrane 23 homolog (yeast) // 10q11.23 // 100287932 /// ENST00000260867 // TIMM23 // translocase of inner mitochondrial membrane 23 homolog (yeast) // 10q11.23 // 100287932 /// ENST00000260867 // TIMM23B // translocase of inner mitochondrial membrane 23 homolog B (yeast) // 10q11.23 // 653252 /// ENST00000374064 // TIMM23 // translocase o…	1.58492	12.8103	2.43e-21	1.69e-19
NM_004866 // SCAMP1 // secretory carrier membrane protein 1 // 5q14.1 // 9522 /// ENST00000320280 // SCAMP1 // secretory carrier membrane protein 1 // --- // --- /// ENST00000339292 // SCAMP1 // secretory carrier membrane protein 1 // --- // --- /// ENST00000506858 // SCAMP1 // secretory carrier membrane protein 1 // --- // --- /// ENST00000508822 // SCAMP1 // secretory carrier membrane protein 1…	1.27502	9.1525	2.48e-21	1.73e-19
NM_018256 // WDR12 // WD repeat domain 12 // 2q33.2 // 55759 /// ENST00000261015 // WDR12 // WD repeat domain 12 // 2q33.2 // 55759 /// ENST00000477723 // WDR12 // WD repeat domain 12 // 2q33.2 // 55759 /// BC008082 // WDR12 // WD repeat domain 12 // 2q33.2 // 55759 /// OTTHUMT00000256329 // WDR12 // NULL // --- // --- /// OTTHUMT00000340348 // WDR12 // NULL // --- // --- /// OTTHUMT00000335771 /…	1.41762	8.38709	2.54e-21	1.77e-19
NM_004446 // EPRS // glutamyl-prolyl-tRNA synthetase // 1q41 // 2058 /// ENST00000366923 // EPRS // glutamyl-prolyl-tRNA synthetase // 1q41 // 2058 /// ENST00000435048 // EPRS // glutamyl-prolyl-tRNA synthetase // 1q41 // 2058 /// ENST00000464052 // EPRS // glutamyl-prolyl-tRNA synthetase // 1q41 // 2058 /// ENST00000536921 // EPRS // glutamyl-prolyl-tRNA synthetase // 1q41 // 2058 /// BC126275 /…	1.50512	10.8061	2.68e-21	1.85e-19
NM_003190 // TAPBP // TAP binding protein (tapasin) // 6p21.3 // 6892 /// NM_172208 // TAPBP // TAP binding protein (tapasin) // 6p21.3 // 6892 /// NM_172209 // TAPBP // TAP binding protein (tapasin) // 6p21.3 // 6892 /// BC080574 // TAPBP // TAP binding protein (tapasin) // 6p21.3 // 6892 /// OTTHUMT00000312602 // TAPBP // NULL // --- // --- /// OTTHUMT00000312603 // TAPBP // NULL // --- // --- …	-1.29316	9.85458	2.7e-21	1.87e-19
NM_001136193 // FASTKD2 // FAST kinase domains 2 // 2q33.3 // 22868 /// NM_001136194 // FASTKD2 // FAST kinase domains 2 // 2q33.3 // 22868 /// NM_014929 // FASTKD2 // FAST kinase domains 2 // 2q33.3 // 22868 /// ENST00000236980 // FASTKD2 // FAST kinase domains 2 // 2q33.3 // 22868 /// ENST00000402774 // FASTKD2 // FAST kinase domains 2 // 2q33.3 // 22868 /// ENST00000403094 // FASTKD2 // FAST k…	1.17583	7.19252	2.78e-21	1.92e-19
NM_001018159 // NAE1 // NEDD8 activating enzyme E1 subunit 1 // 16q22 // 8883 /// NM_001018160 // NAE1 // NEDD8 activating enzyme E1 subunit 1 // 16q22 // 8883 /// NM_003905 // NAE1 // NEDD8 activating enzyme E1 subunit 1 // 16q22 // 8883 /// ENST00000290810 // NAE1 // NEDD8 activating enzyme E1 subunit 1 // 16q22 // 8883 /// ENST00000359087 // NAE1 // NEDD8 activating enzyme E1 subunit 1 // 16q2…	1.4207	9.13035	2.8e-21	1.93e-19
NM_004829 // NCR1 // natural cytotoxicity triggering receptor 1 // 19q13.42 // 9437 /// NM_001145458 // NCR1 // natural cytotoxicity triggering receptor 1 // 19q13.42 // 9437 /// NM_001242356 // NCR1 // natural cytotoxicity triggering receptor 1 // 19q13.42 // 9437 /// NM_001145457 // NCR1 // natural cytotoxicity triggering receptor 1 // 19q13.42 // 9437 /// NM_001242357 // NCR1 // natural cytoto…	-0.967581	5.19085	2.87e-21	1.98e-19
NM_001040152 // PEG10 // paternally expressed 10 // 7q21 // 23089 /// NM_001172437 // PEG10 // paternally expressed 10 // 7q21 // 23089 /// ENST00000465184 // PEG10 // paternally expressed 10 // 7q21 // 23089 /// ENST00000482108 // PEG10 // paternally expressed 10 // 7q21 // 23089 /// ENST00000488574 // PEG10 // paternally expressed 10 // 7q21 // 23089 /// NM_001172438 // PEG10 // paternally expr…	-0.471211	3.80055	2.89e-21	1.99e-19
NM_003190 // TAPBP // TAP binding protein (tapasin) // 6p21.3 // 6892 /// NM_172208 // TAPBP // TAP binding protein (tapasin) // 6p21.3 // 6892 /// NM_172209 // TAPBP // TAP binding protein (tapasin) // 6p21.3 // 6892 /// BC080574 // TAPBP // TAP binding protein (tapasin) // 6p21.3 // 6892 /// OTTHUMT00000076754 // TAPBP // NULL // --- // --- /// OTTHUMT00000076755 // TAPBP // NULL // --- // --- …	-1.2805	10.1201	2.93e-21	2.01e-19
NM_003190 // TAPBP // TAP binding protein (tapasin) // 6p21.3 // 6892 /// NM_172208 // TAPBP // TAP binding protein (tapasin) // 6p21.3 // 6892 /// NM_172209 // TAPBP // TAP binding protein (tapasin) // 6p21.3 // 6892 /// BC080574 // TAPBP // TAP binding protein (tapasin) // 6p21.3 // 6892 /// OTTHUMT00000310548 // TAPBP // NULL // --- // --- /// OTTHUMT00000310549 // TAPBP // NULL // --- // --- …	-1.2805	10.1201	2.93e-21	2.01e-19
NR_003491 // MIAT // myocardial infarction associated transcript (non-protein coding) // 22q12.1 // 440823 /// NR_033319 // MIAT // myocardial infarction associated transcript (non-protein coding) // 22q12.1 // 440823 /// NR_033320 // MIAT // myocardial infarction associated transcript (non-protein coding) // 22q12.1 // 440823 /// NR_033321 // MIAT // myocardial infarction associated transcript (…	-0.563018	5.1929	3.02e-21	2.07e-19
NM_001979 // EPHX2 // epoxide hydrolase 2, cytoplasmic // 8p21 // 2053 /// ENST00000380476 // EPHX2 // epoxide hydrolase 2, cytoplasmic // 8p21 // 2053 /// ENST00000415449 // EPHX2 // epoxide hydrolase 2, cytoplasmic // 8p21 // 2053 /// ENST00000517536 // EPHX2 // epoxide hydrolase 2, cytoplasmic // 8p21 // 2053 /// ENST00000518379 // EPHX2 // epoxide hydrolase 2, cytoplasmic // 8p21 // 2053 /// …	-0.652072	3.93959	3.03e-21	2.08e-19
NM_004578 // RAB4A // RAB4A, member RAS oncogene family // 1q42-q43 // 5867 /// NM_006542 // SPHAR // S-phase response (cyclin related) // 1q42.13 // 10638 /// ENST00000366688 // SPHAR // S-phase response (cyclin related) // 1q42.13 // 10638 /// ENST00000366690 // SPHAR // S-phase response (cyclin related) // 1q42.13 // 10638 /// ENST00000366690 // RAB4A // RAB4A, member RAS oncogene family // 1q…	1.27169	8.03249	3.05e-21	2.09e-19
NM_003478 // CUL5 // cullin 5 // 11q22.3 // 8065 /// ENST00000393094 // CUL5 // cullin 5 // 11q22.3 // 8065 /// ENST00000531843 // CUL5 // cullin 5 // 11q22.3 // 8065 /// BC063306 // CUL5 // cullin 5 // 11q22.3 // 8065	0.944464	10.0719	3.07e-21	2.1e-19
NM_138774 // R3HDM4 // R3H domain containing 4 // 19p13.3 // 91300 /// ENST00000361574 // R3HDM4 // R3H domain containing 4 // 19p13.3 // 91300	-2.02917	9.924	3.09e-21	2.11e-19
NM_025010 // KLHL18 // kelch-like family member 18 // 3p21.31 // 23276 /// ENST00000232766 // KLHL18 // kelch-like family member 18 // 3p21.31 // 23276 /// ENST00000455924 // KLHL18 // kelch-like family member 18 // 3p21.31 // 23276 /// ENST00000483201 // KLHL18 // kelch-like family member 18 // 3p21.31 // 23276 /// BC032620 // KLHL18 // kelch-like family member 18 // 3p21.31 // 23276 /// OTTHUMT…	-1.1223	7.67415	3.1e-21	2.12e-19
NM_014765 // TOMM20 // translocase of outer mitochondrial membrane 20 homolog (yeast) // 1q42 // 9804 /// ENST00000366607 // TOMM20 // translocase of outer mitochondrial membrane 20 homolog (yeast) // 1q42 // 9804 /// ENST00000467767 // TOMM20 // translocase of outer mitochondrial membrane 20 homolog (yeast) // 1q42 // 9804 /// BC000882 // TOMM20 // translocase of outer mitochondrial membrane 20 …	1.32252	10.993	3.14e-21	2.14e-19
NM_005051 // QARS // glutaminyl-tRNA synthetase // 3p21.31 // 5859 /// ENST00000306125 // QARS // glutaminyl-tRNA synthetase // 3p21.31 // 5859 /// ENST00000414533 // QARS // glutaminyl-tRNA synthetase // 3p21.31 // 5859 /// ENST00000420147 // QARS // glutaminyl-tRNA synthetase // 3p21.31 // 5859 /// ENST00000470225 // QARS // glutaminyl-tRNA synthetase // 3p21.31 // 5859 /// BC000394 // QARS // …	1.66614	11.0843	3.18e-21	2.17e-19
NM_003885 // CDK5R1 // cyclin-dependent kinase 5, regulatory subunit 1 (p35) // 17q11.2 // 8851 /// ENST00000313401 // CDK5R1 // cyclin-dependent kinase 5, regulatory subunit 1 (p35) // 17q11.2 // 8851 /// BC020580 // CDK5R1 // cyclin-dependent kinase 5, regulatory subunit 1 (p35) // 17q11.2 // 8851 /// BC026347 // CDK5R1 // cyclin-dependent kinase 5, regulatory subunit 1 (p35) // 17q11.2 // 8851…	-0.361375	4.24722	3.23e-21	2.2e-19
ENST00000411154 // RNA5SP155 // RNA, 5S ribosomal pseudogene 155 // --- // ---	-2.38843	7.32936	3.3e-21	2.24e-19
NM_000297 // PKD2 // polycystic kidney disease 2 (autosomal dominant) // 4q22.1 // 5311 /// ENST00000237596 // PKD2 // polycystic kidney disease 2 (autosomal dominant) // 4q22.1 // 5311 /// ENST00000502363 // PKD2 // polycystic kidney disease 2 (autosomal dominant) // 4q22.1 // 5311 /// ENST00000508588 // PKD2 // polycystic kidney disease 2 (autosomal dominant) // 4q22.1 // 5311 /// ENST000005113…	2.2914	8.99197	3.46e-21	2.35e-19
NM_001099222 // IFT74 // intraflagellar transport 74 homolog (Chlamydomonas) // 9p21.2 // 80173 /// NM_001099223 // IFT74 // intraflagellar transport 74 homolog (Chlamydomonas) // 9p21.2 // 80173 /// NM_001099224 // IFT74 // intraflagellar transport 74 homolog (Chlamydomonas) // 9p21.2 // 80173 /// NM_025103 // IFT74 // intraflagellar transport 74 homolog (Chlamydomonas) // 9p21.2 // 80173 /// EN…	1.23261	8.50799	3.59e-21	2.43e-19
NM_001204886 // RAB43 // RAB43, member RAS oncogene family // 3q21.3 // 339122 /// NM_001204883 // RAB43 // RAB43, member RAS oncogene family // 3q21.3 // 339122 /// NM_001204884 // RAB43 // RAB43, member RAS oncogene family // 3q21.3 // 339122 /// NM_001204885 // RAB43 // RAB43, member RAS oncogene family // 3q21.3 // 339122 /// NM_001204887 // RAB43 // RAB43, member RAS oncogene family // 3q21.…	-0.472192	7.73455	3.62e-21	2.45e-19
NM_003074 // SMARCC1 // SWI/SNF related, matrix associated, actin dependent regulator of chromatin, subfamily c, member 1 // 3p21.31 // 6599 /// ENST00000254480 // SMARCC1 // SWI/SNF related, matrix associated, actin dependent regulator of chromatin, subfamily c, member 1 // 3p21.31 // 6599 /// ENST00000425518 // SMARCC1 // SWI/SNF related, matrix associated, actin dependent regulator of chromati…	1.57365	11.1686	3.7e-21	2.49e-19
ENST00000446244 // HMGN1P30 // high mobility group nucleosome binding domain 1 pseudogene 30 // --- // ---	1.71311	8.96494	3.72e-21	2.5e-19
NM_001320 // CSNK2B // casein kinase 2, beta polypeptide // 6p21.3 // 1460 /// BC112017 // CSNK2B // casein kinase 2, beta polypeptide // 6p21.3 // 1460 /// BC112019 // CSNK2B // casein kinase 2, beta polypeptide // 6p21.3 // 1460 /// OTTHUMT00000314192 // CSNK2B // NULL // --- // --- /// OTTHUMT00000314193 // CSNK2B // NULL // --- // --- /// OTTHUMT00000314194 // CSNK2B // NULL // --- // --- ///…	-0.653336	8.32878	3.76e-21	2.52e-19
ENST00000506645 // LOC100507639 // uncharacterized LOC100507639 // --- // 100507639 /// ENST00000509161 // LOC100507639 // uncharacterized LOC100507639 // --- // 100507639 /// ENST00000511213 // LOC100507639 // uncharacterized LOC100507639 // --- // 100507639 /// OTTHUMT00000364746 // OTTHUMG00000161381 // NULL // --- // --- /// OTTHUMT00000364746 // RP11-362F19.1 // NULL // --- // --- /// OTTHUM…	-2.10219	4.55201	3.98e-21	2.67e-19
NM_001012398 // AKTIP // AKT interacting protein // 16q12.2 // 64400 /// NM_022476 // AKTIP // AKT interacting protein // 16q12.2 // 64400 /// ENST00000300245 // AKTIP // AKT interacting protein // 16q12.2 // 64400 /// ENST00000394657 // AKTIP // AKT interacting protein // 16q12.2 // 64400 /// BC001134 // AKTIP // AKT interacting protein // 16q12.2 // 64400 /// BC095401 // AKTIP // AKT interactin…	-1.93629	6.53774	4.01e-21	2.68e-19
NM_138788 // TMEM45B // transmembrane protein 45B // 11q24.3 // 120224 /// ENST00000281441 // TMEM45B // transmembrane protein 45B // 11q24.3 // 120224 /// ENST00000524567 // TMEM45B // transmembrane protein 45B // 11q24.3 // 120224 /// ENST00000525709 // TMEM45B // transmembrane protein 45B // 11q24.3 // 120224 /// BC016153 // TMEM45B // transmembrane protein 45B // 11q24.3 // 120224	-1.08145	4.68543	4.19e-21	2.8e-19
NM_004810 // GRAP2 // GRB2-related adaptor protein 2 // 22q13.2 // 9402 /// ENST00000344138 // GRAP2 // GRB2-related adaptor protein 2 // 22q13.2 // 9402 /// ENST00000399090 // GRAP2 // GRB2-related adaptor protein 2 // 22q13.2 // 9402 /// ENST00000407075 // GRAP2 // GRB2-related adaptor protein 2 // 22q13.2 // 9402 /// ENST00000478445 // GRAP2 // GRB2-related adaptor protein 2 // 22q13.2 // 9402…	-2.46175	6.55023	4.25e-21	2.84e-19
NM_014168 // METTL5 // methyltransferase like 5 // 2q31.1 // 29081 /// ENST00000260953 // METTL5 // methyltransferase like 5 // 2q31.1 // 29081 /// ENST00000308099 // METTL5 // methyltransferase like 5 // 2q31.1 // 29081 /// ENST00000392640 // METTL5 // methyltransferase like 5 // 2q31.1 // 29081 /// ENST00000409340 // METTL5 // methyltransferase like 5 // 2q31.1 // 29081 /// ENST00000409837 // M…	0.816071	7.02274	4.27e-21	2.84e-19
NM_001143854 // RPH3A // rabphilin 3A homolog (mouse) // 12q24.13 // 22895 /// NM_014954 // RPH3A // rabphilin 3A homolog (mouse) // 12q24.13 // 22895 /// ENST00000389385 // RPH3A // rabphilin 3A homolog (mouse) // 12q24.13 // 22895 /// ENST00000415485 // RPH3A // rabphilin 3A homolog (mouse) // 12q24.13 // 22895 /// ENST00000420983 // RPH3A // rabphilin 3A homolog (mouse) // 12q24.13 // 22895 //…	-0.439482	4.01713	4.45e-21	2.96e-19
NM_001137559 // ANAPC5 // anaphase promoting complex subunit 5 // 12q24.31 // 51433 /// NM_016237 // ANAPC5 // anaphase promoting complex subunit 5 // 12q24.31 // 51433 /// ENST00000261819 // ANAPC5 // anaphase promoting complex subunit 5 // 12q24.31 // 51433 /// ENST00000344395 // ANAPC5 // anaphase promoting complex subunit 5 // 12q24.31 // 51433 /// ENST00000441917 // ANAPC5 // anaphase promot…	1.2487	10.0883	4.47e-21	2.97e-19
NM_139281 // WDR36 // WD repeat domain 36 // 5q22.1 // 134430 /// ENST00000505303 // WDR36 // WD repeat domain 36 // 5q22.1 // 134430 /// ENST00000506538 // WDR36 // WD repeat domain 36 // 5q22.1 // 134430 /// ENST00000513710 // WDR36 // WD repeat domain 36 // 5q22.1 // 134430 /// BC133025 // WDR36 // WD repeat domain 36 // 5q22.1 // 134430 /// OTTHUMT00000373503 // WDR36 // NULL // --- // --- //…	1.61148	9.30776	4.51e-21	2.99e-19
NM_001025778 // VRK3 // vaccinia related kinase 3 // 19q13 // 51231 /// NM_016440 // VRK3 // vaccinia related kinase 3 // 19q13 // 51231 /// ENST00000316763 // VRK3 // vaccinia related kinase 3 // 19q13 // 51231 /// ENST00000377011 // VRK3 // vaccinia related kinase 3 // 19q13 // 51231 /// ENST00000424804 // VRK3 // vaccinia related kinase 3 // 19q13 // 51231 /// ENST00000443401 // VRK3 // vaccin…	-0.748752	7.69467	4.7e-21	3.1e-19
NM_001195302 // USB1 // U6 snRNA biogenesis 1 // 16q21 // 79650 /// NM_001204911 // USB1 // U6 snRNA biogenesis 1 // 16q21 // 79650 /// NM_024598 // USB1 // U6 snRNA biogenesis 1 // 16q21 // 79650 /// ENST00000219281 // USB1 // U6 snRNA biogenesis 1 // 16q21 // 79650 /// ENST00000423271 // USB1 // U6 snRNA biogenesis 1 // 16q21 // 79650 /// ENST00000539737 // USB1 // U6 snRNA biogenesis 1 // 16q2…	-1.12507	6.09892	4.79e-21	3.15e-19
NR_040662 // HCP5 // HLA complex P5 (non-protein coding) // 6p21.3 // 10866 /// BC106759 // HCP5 // HLA complex P5 (non-protein coding) // 6p21.3 // 10866 /// OTTHUMT00000356316 // HCP5 // NULL // --- // --- /// OTTHUMT00000356317 // HCP5 // NULL // --- // ---	-3.32468	7.84832	4.88e-21	3.2e-19
NM_004418 // DUSP2 // dual specificity phosphatase 2 // 2q11 // 1844 /// ENST00000288943 // DUSP2 // dual specificity phosphatase 2 // 2q11 // 1844 /// BC007771 // DUSP2 // dual specificity phosphatase 2 // 2q11 // 1844 /// OTTHUMT00000252847 // DUSP2 // NULL // --- // --- /// OTTHUMT00000338806 // DUSP2 // NULL // --- // ---	-3.4391	8.09109	5.13e-21	3.35e-19
NM_006462 // RBCK1 // RanBP-type and C3HC4-type zinc finger containing 1 // 20p13 // 10616 /// NM_031229 // RBCK1 // RanBP-type and C3HC4-type zinc finger containing 1 // 20p13 // 10616 /// ENST00000353660 // RBCK1 // RanBP-type and C3HC4-type zinc finger containing 1 // 20p13 // 10616 /// ENST00000356286 // RBCK1 // RanBP-type and C3HC4-type zinc finger containing 1 // 20p13 // 10616 /// ENST000…	-0.644563	7.27161	5.18e-21	3.38e-19
NM_001018137 // NME2 // NME/NM23 nucleoside diphosphate kinase 2 // 17q21.3 // 4831 /// NM_001018138 // NME2 // NME/NM23 nucleoside diphosphate kinase 2 // 17q21.3 // 4831 /// NM_001018139 // NME2 // NME/NM23 nucleoside diphosphate kinase 2 // 17q21.3 // 4831 /// NM_001198682 // NME2 // NME/NM23 nucleoside diphosphate kinase 2 // 17q21.3 // 4831 /// NM_002512 // NME2 // NME/NM23 nucleoside diphos…	0.775882	6.43361	5.48e-21	3.57e-19
NM_001744 // CAMK4 // calcium/calmodulin-dependent protein kinase IV // 5q21.3 // 814 /// ENST00000282356 // CAMK4 // calcium/calmodulin-dependent protein kinase IV // 5q21.3 // 814 /// ENST00000512453 // CAMK4 // calcium/calmodulin-dependent protein kinase IV // 5q21.3 // 814 /// ENST00000512890 // CAMK4 // calcium/calmodulin-dependent protein kinase IV // 5q21.3 // 814 /// BC025687 // CAMK4 // …	-1.72417	5.06564	5.5e-21	3.58e-19
NM_001144002 // CTPS2 // CTP synthase 2 // Xp22 // 56474 /// NM_019857 // CTPS2 // CTP synthase 2 // Xp22 // 56474 /// NM_175859 // CTPS2 // CTP synthase 2 // Xp22 // 56474 /// ENST00000359276 // CTPS2 // CTP synthase 2 // Xp22 // 56474 /// ENST00000380207 // CTPS2 // CTP synthase 2 // Xp22 // 56474 /// ENST00000380241 // CTPS2 // CTP synthase 2 // Xp22 // 56474 /// ENST00000443824 // CTPS2 // CT…	1.63945	7.53564	5.52e-21	3.59e-19
ENST00000390376 // TRBV6-8 // T cell receptor beta variable 6-8 // --- // --- /// OTTHUMT00000352531 // TRBV6-8 // NULL // --- // ---	-0.951579	6.20763	5.57e-21	3.61e-19
NM_001037283 // EIF3B // eukaryotic translation initiation factor 3, subunit B // 7p22.3 // 8662 /// NM_003751 // EIF3B // eukaryotic translation initiation factor 3, subunit B // 7p22.3 // 8662 /// ENST00000314800 // EIF3B // eukaryotic translation initiation factor 3, subunit B // 7p22.3 // 8662 /// ENST00000360876 // EIF3B // eukaryotic translation initiation factor 3, subunit B // 7p22.3 // 8…	0.895521	7.39695	5.87e-21	3.8e-19
ENST00000295246 // LOC100996862 // ankyrin repeat domain-containing protein 36A-like // --- // 100996862 /// ENST00000419039 // LOC100996862 // ankyrin repeat domain-containing protein 36A-like // --- // 100996862 /// ENST00000420871 // LOC100996862 // ankyrin repeat domain-containing protein 36A-like // --- // 100996862 /// ENST00000456556 // LOC100996862 // ankyrin repeat domain-containing prot…	2.36336	14.2906	5.92e-21	3.83e-19
NM_013442 // STOML2 // stomatin (EPB72)-like 2 // 9p13.1 // 30968 /// ENST00000356493 // STOML2 // stomatin (EPB72)-like 2 // 9p13.1 // 30968 /// ENST00000452248 // STOML2 // stomatin (EPB72)-like 2 // 9p13.1 // 30968 /// ENST00000467919 // STOML2 // stomatin (EPB72)-like 2 // 9p13.1 // 30968 /// BC002442 // STOML2 // stomatin (EPB72)-like 2 // 9p13.1 // 30968 /// BC003025 // STOML2 // stomatin (…	1.64205	9.73456	5.93e-21	3.83e-19
NM_053274 // GLMN // glomulin, FKBP associated protein // 1p22.1 // 11146 /// ENST00000370360 // GLMN // glomulin, FKBP associated protein // 1p22.1 // 11146 /// ENST00000495852 // GLMN // glomulin, FKBP associated protein // 1p22.1 // 11146 /// ENST00000534881 // GLMN // glomulin, FKBP associated protein // 1p22.1 // 11146 /// BC001257 // GLMN // glomulin, FKBP associated protein // 1p22.1 // 11…	1.15864	7.3549	5.94e-21	3.84e-19
NM_001199972 // RPL36A // ribosomal protein L36a // Xq22.1 // 6173 /// NM_021029 // RPL36A // ribosomal protein L36a // Xq22.1 // 6173 /// ENST00000427805 // RPL36A-HNRNPH2 // RPL36A-HNRNPH2 readthrough // Xq22 // 100529097 /// ENST00000427805 // RPL36A // ribosomal protein L36a // Xq22.1 // 6173 /// ENST00000471855 // RPL36A-HNRNPH2 // RPL36A-HNRNPH2 readthrough // Xq22 // 100529097 /// ENST0000…	0.919335	6.96829	6e-21	3.87e-19
NM_001136497 // BTF3L4 // basic transcription factor 3-like 4 // 1p32.3 // 91408 /// NM_001243767 // BTF3L4 // basic transcription factor 3-like 4 // 1p32.3 // 91408 /// NM_152265 // BTF3L4 // basic transcription factor 3-like 4 // 1p32.3 // 91408 /// ENST00000313334 // BTF3L4 // basic transcription factor 3-like 4 // 1p32.3 // 91408 /// ENST00000472944 // BTF3L4 // basic transcription factor 3-l…	1.33053	11.1707	6.03e-21	3.88e-19
NM_018448 // CAND1 // cullin-associated and neddylation-dissociated 1 // 12q14 // 55832 /// ENST00000501254 // CAND1 // cullin-associated and neddylation-dissociated 1 // 12q14 // 55832 /// ENST00000540047 // CAND1 // cullin-associated and neddylation-dissociated 1 // 12q14 // 55832 /// ENST00000545606 // CAND1 // cullin-associated and neddylation-dissociated 1 // 12q14 // 55832 /// BC050341 // C…	1.11218	8.77995	6.12e-21	3.94e-19
NM_001961 // EEF2 // eukaryotic translation elongation factor 2 // 19p13.3 // 1938 /// ENST00000309311 // EEF2 // eukaryotic translation elongation factor 2 // 19p13.3 // 1938 /// ENST00000543343 // EEF2 // eukaryotic translation elongation factor 2 // 19pter-q12 // 1938 /// BC126259 // EEF2 // eukaryotic translation elongation factor 2 // 19p13.3 // 1938	1.45895	17.0975	6.19e-21	3.99e-19
NM_057175 // NAA15 // N(alpha)-acetyltransferase 15, NatA auxiliary subunit // 4q31.1 // 80155 /// ENST00000296543 // NAA15 // N(alpha)-acetyltransferase 15, NatA auxiliary subunit // 4q31.1 // 80155 /// ENST00000398947 // NAA15 // N(alpha)-acetyltransferase 15, NatA auxiliary subunit // 4q31.1 // 80155 /// ENST00000480277 // NAA15 // N(alpha)-acetyltransferase 15, NatA auxiliary subunit // 4q31.…	1.45466	9.97184	6.22e-21	4e-19
NM_001017388 // TLR10 // toll-like receptor 10 // 4p14 // 81793 /// NM_001195106 // TLR10 // toll-like receptor 10 // 4p14 // 81793 /// NM_001195107 // TLR10 // toll-like receptor 10 // 4p14 // 81793 /// NM_001195108 // TLR10 // toll-like receptor 10 // 4p14 // 81793 /// NM_030956 // TLR10 // toll-like receptor 10 // 4p14 // 81793 /// BC109112 // TLR10 // toll-like receptor 10 // 4p14 // 81793 //…	-1.71549	4.62708	6.23e-21	4e-19
ENST00000327271 // GOLGA8R // golgin A8 family, member R // --- // --- /// ENST00000544495 // GOLGA8R // golgin A8 family, member R // --- // ---	3.18285	10.9942	6.25e-21	4e-19
NM_022104 // PCIF1 // PDX1 C-terminal inhibiting factor 1 // 20q13.12 // 63935 /// ENST00000372409 // PCIF1 // PDX1 C-terminal inhibiting factor 1 // 20q13.12 // 63935 /// ENST00000479348 // PCIF1 // PDX1 C-terminal inhibiting factor 1 // 20q13.12 // 63935 /// BC010005 // PCIF1 // PDX1 C-terminal inhibiting factor 1 // 20q13.12 // 63935 /// BC013365 // PCIF1 // PDX1 C-terminal inhibiting factor 1…	-1.11375	8.2792	6.41e-21	4.11e-19
NM_001018081 // KIR2DL5B // killer cell immunoglobulin-like receptor, two domains, long cytoplasmic tail, 5B // 19p13.3 // 553128 /// NM_020535 // KIR2DL5A // killer cell immunoglobulin-like receptor, two domains, long cytoplasmic tail, 5A // 19p13.3 // 57292	-1.08536	5.0133	6.45e-21	4.13e-19
NM_001167961 // KCTD7 // potassium channel tetramerisation domain containing 7 // 7q11.21 // 154881 /// NM_153033 // KCTD7 // potassium channel tetramerisation domain containing 7 // 7q11.21 // 154881 /// ENST00000275532 // KCTD7 // potassium channel tetramerisation domain containing 7 // 7q11.21 // 154881 /// ENST00000275532 // RABGEF1 // RAB guanine nucleotide exchange factor (GEF) 1 // 7q11.21…	-1.25919	5.22283	6.53e-21	4.17e-19
NM_031420 // MRPL9 // mitochondrial ribosomal protein L9 // 1q21 // 65005 /// ENST00000368829 // MRPL9 // mitochondrial ribosomal protein L9 // 1q21 // 65005 /// ENST00000368830 // MRPL9 // mitochondrial ribosomal protein L9 // 1q21 // 65005 /// ENST00000467306 // MRPL9 // mitochondrial ribosomal protein L9 // 1q21 // 65005 /// BC004517 // MRPL9 // mitochondrial ribosomal protein L9 // 1q21 // 65…	0.863853	7.45294	6.58e-21	4.21e-19
NM_014763 // MRPL19 // mitochondrial ribosomal protein L19 // 2p11.1-q11.2 // 9801 /// ENST00000393909 // MRPL19 // mitochondrial ribosomal protein L19 // 2p11.1-q11.2 // 9801 /// ENST00000409374 // MRPL19 // mitochondrial ribosomal protein L19 // 2p11.1-q11.2 // 9801 /// ENST00000492255 // MRPL19 // mitochondrial ribosomal protein L19 // 2p11.1-q11.2 // 9801 /// BC030144 // MRPL19 // mitochondri…	0.999953	7.2107	6.67e-21	4.25e-19
NM_130468 // CHST14 // carbohydrate (N-acetylgalactosamine 4-0) sulfotransferase 14 // 15q15.1 // 113189 /// ENST00000306243 // CHST14 // carbohydrate (N-acetylgalactosamine 4-0) sulfotransferase 14 // 15q15.1 // 113189 /// ENST00000559991 // CHST14 // carbohydrate (N-acetylgalactosamine 4-0) sulfotransferase 14 // 15q15.1 // 113189 /// BC049214 // CHST14 // carbohydrate (N-acetylgalactosamine 4-…	0.417449	6.30842	6.71e-21	4.28e-19
NR_028324 // FLJ45445 // uncharacterized LOC399844 // 19p13.3 // 399844 /// ENST00000450789 // LOC100653346 // uncharacterized LOC100653346 // --- // 100653346	-3.77924	11.9463	6.71e-21	4.28e-19
NM_004483 // GCSH // glycine cleavage system protein H (aminomethyl carrier) // 16q23.2 // 2653 /// NR_033249 // GCSH // glycine cleavage system protein H (aminomethyl carrier) // 16q23.2 // 2653 /// ENST00000315467 // LOC101060817 // glycine cleavage system H protein, mitochondrial-like // --- // 101060817 /// ENST00000315467 // GCSH // glycine cleavage system protein H (aminomethyl carrier) // …	0.921476	7.45023	7.12e-21	4.53e-19
NM_214710 // PRSS57 // protease, serine, 57 // 19p13.3 // 400668 /// ENST00000329267 // PRSS57 // protease, serine, 57 // 19p13.3 // 400668 /// BC137161 // PRSS57 // protease, serine, 57 // 19p13.3 // 400668 /// BC144505 // PRSS57 // protease, serine, 57 // 19p13.3 // 400668	5.72291	11.6946	7.18e-21	4.56e-19
NM_022095 // ZNF335 // zinc finger protein 335 // 20q13.12 // 63925 /// ENST00000243961 // ZNF335 // zinc finger protein 335 // 20q13.12 // 63925 /// ENST00000322927 // ZNF335 // zinc finger protein 335 // 20q13.12 // 63925 /// ENST00000426788 // ZNF335 // zinc finger protein 335 // 20q13.12 // 63925 /// ENST00000494955 // ZNF335 // zinc finger protein 335 // 20q13.12 // 63925 /// OTTHUMT00000079…	-0.57685	5.73874	7.37e-21	4.68e-19
NM_001858 // COL19A1 // collagen, type XIX, alpha 1 // 6q12-q13 // 1310 /// ENST00000322773 // COL19A1 // collagen, type XIX, alpha 1 // 6q12-q13 // 1310 /// ENST00000393333 // COL19A1 // collagen, type XIX, alpha 1 // 6q12-q13 // 1310 /// ENST00000393344 // COL19A1 // collagen, type XIX, alpha 1 // 6q12-q13 // 1310 /// ENST00000476656 // COL19A1 // collagen, type XIX, alpha 1 // 6q12-q13 // 1310…	-0.509875	4.18812	7.53e-21	4.77e-19
NM_015420 // DCAF13 // DDB1 and CUL4 associated factor 13 // 8q22.3 // 25879 /// ENST00000297579 // DCAF13 // DDB1 and CUL4 associated factor 13 // 8q22.3 // 25879 /// ENST00000388778 // DCAF13 // DDB1 and CUL4 associated factor 13 // 8q22.3 // 25879 /// ENST00000519682 // DCAF13 // DDB1 and CUL4 associated factor 13 // 8q22.3 // 25879 /// ENST00000521716 // DCAF13 // DDB1 and CUL4 associated fac…	1.40987	8.10273	7.58e-21	4.79e-19
NM_003897 // IER3 // immediate early response 3 // 6p21.3 // 8870 /// ENST00000259874 // IER3 // immediate early response 3 // 6p21.3 // 8870 /// ENST00000376377 // IER3 // immediate early response 3 // 6p21.3 // 8870 /// ENST00000376382 // IER3 // immediate early response 3 // 6p21.3 // 8870 /// BC000844 // IER3 // immediate early response 3 // 6p21.3 // 8870 /// BC005080 // IER3 // immediate ea…	-4.3749	7.16768	7.7e-21	4.86e-19
NR_002582 // SNORA7A // small nucleolar RNA, H/ACA box 7A // 3p25 // 619563 /// NM_000994 // RPL32 // ribosomal protein L32 // 3p25-p24 // 6161 /// NM_001007073 // RPL32 // ribosomal protein L32 // 3p25-p24 // 6161 /// NM_001007074 // RPL32 // ribosomal protein L32 // 3p25-p24 // 6161 /// ENST00000273223 // RPL32 // ribosomal protein L32 // 3p25-p24 // 6161 /// ENST00000384765 // SNORA7A // small…	1.05978	8.07576	7.84e-21	4.95e-19
NM_018361 // AGPAT5 // 1-acylglycerol-3-phosphate O-acyltransferase 5 // 8p23.1 // 55326 /// ENST00000285518 // AGPAT5 // 1-acylglycerol-3-phosphate O-acyltransferase 5 // 8p23.1 // 55326 /// ENST00000530716 // AGPAT5 // 1-acylglycerol-3-phosphate O-acyltransferase 5 // 8p23.1 // 55326 /// BC023550 // AGPAT5 // 1-acylglycerol-3-phosphate O-acyltransferase 5 // 8p23.1 // 55326 /// BC080537 // AGPA…	2.36999	9.37711	8.43e-21	5.3e-19
NM_175709 // CBX7 // chromobox homolog 7 // 22q13.1 // 23492 /// ENST00000216133 // CBX7 // chromobox homolog 7 // 22q13.1 // 23492 /// ENST00000401405 // CBX7 // chromobox homolog 7 // 22q13.1 // 23492 /// ENST00000475962 // CBX7 // chromobox homolog 7 // 22q13.1 // 23492 /// BC051773 // CBX7 // chromobox homolog 7 // 22q13.1 // 23492 /// OTTHUMT00000318020 // CBX7 // NULL // --- // --- /// OTTH…	-0.377184	5.11375	8.51e-21	5.35e-19
NM_000970 // RPL6 // ribosomal protein L6 // 12q24.1 // 6128 /// NM_001024662 // RPL6 // ribosomal protein L6 // 12q24.1 // 6128 /// ENST00000202773 // RPL6 // ribosomal protein L6 // 12q24.1 // 6128 /// ENST00000424576 // RPL6 // ribosomal protein L6 // 12q24.1 // 6128 /// ENST00000550566 // RPL6 // ribosomal protein L6 // 12q24.1 // 6128 /// BC004138 // RPL6 // ribosomal protein L6 // 12q24.1 /…	0.919459	11.0558	8.54e-21	5.36e-19
NM_001164273 // MGA // MGA, MAX dimerization protein // 15q14 // 23269 /// NM_001080541 // MGA // MGA, MAX dimerization protein // 15q14 // 23269 /// ENST00000219905 // MGA // MGA, MAX dimerization protein // 15q14 // 23269 /// ENST00000389936 // MGA // MGA, MAX dimerization protein // 15q14 // 23269 /// ENST00000545763 // MGA // MGA, MAX dimerization protein // 15q14 // 23269 /// BC136659 // MGA…	1.87357	10.116	8.55e-21	5.36e-19
NM_015462 // NOL11 // nucleolar protein 11 // 17q24.2 // 25926 /// ENST00000253247 // NOL11 // nucleolar protein 11 // 17q24.2 // 25926 /// ENST00000535137 // NOL11 // nucleolar protein 11 // 17q24.2 // 25926 /// BC064404 // NOL11 // nucleolar protein 11 // 17q24.2 // 25926	1.92653	10.8555	8.64e-21	5.41e-19
NM_153443 // KIR3DL3 // killer cell immunoglobulin-like receptor, three domains, long cytoplasmic tail, 3 // 19q13.42 // 115653 /// ENST00000291860 // KIR3DL3 // killer cell immunoglobulin-like receptor, three domains, long cytoplasmic tail, 3 // 19q13.42 // 115653 /// BC136283 // KIR3DL3 // killer cell immunoglobulin-like receptor, three domains, long cytoplasmic tail, 3 // 19q13.42 // 115653 //…	-0.719168	4.7786	8.7e-21	5.45e-19
ENST00000414865 // GOLGA8O // golgin A8 family, member O // 15q13.3 // 728047 /// ENST00000509311 // GOLGA8O // golgin A8 family, member O // 15q13.3 // 728047 /// OTTHUMT00000370931 // GOLGA8O // NULL // --- // ---	3.15481	11.0079	8.74e-21	5.47e-19
NM_018072 // HEATR1 // HEAT repeat containing 1 // 1q43 // 55127 /// ENST00000366579 // HEATR1 // HEAT repeat containing 1 // 1q43 // 55127 /// ENST00000366581 // HEATR1 // HEAT repeat containing 1 // 1q43 // 55127 /// ENST00000366582 // HEATR1 // HEAT repeat containing 1 // 1q43 // 55127 /// ENST00000483073 // HEATR1 // HEAT repeat containing 1 // 1q43 // 55127 /// BC150614 // HEATR1 // HEAT rep…	1.64414	9.63201	8.79e-21	5.49e-19
NM_006904 // PRKDC // protein kinase, DNA-activated, catalytic polypeptide // 8q11 // 5591 /// NM_001081640 // PRKDC // protein kinase, DNA-activated, catalytic polypeptide // 8q11 // 5591 /// ENST00000314191 // PRKDC // protein kinase, DNA-activated, catalytic polypeptide // 8q11 // 5591 /// ENST00000338368 // PRKDC // protein kinase, DNA-activated, catalytic polypeptide // 8q11 // 5591 /// ENST…	1.86431	11.2364	8.91e-21	5.56e-19
ENST00000390440 // TRAV14DV4 // T cell receptor alpha variable 14/delta variable 4 // --- // ---	-1.92697	4.64721	9.03e-21	5.63e-19
NM_001024 // RPS21 // ribosomal protein S21 // 20q13.3 // 6227 /// ENST00000317311 // RPS21 // ribosomal protein S21 // 20q13.3 // 6227 /// ENST00000343986 // RPS21 // ribosomal protein S21 // 20q13.3 // 6227 /// ENST00000370562 // RPS21 // ribosomal protein S21 // 20q13.3 // 6227 /// ENST00000370592 // RPS21 // ribosomal protein S21 // 20q13.3 // 6227 /// ENST00000450116 // RPS21 // ribosomal pr…	1.30179	10.3117	9.26e-21	5.76e-19
NM_003668 // MAPKAPK5 // mitogen-activated protein kinase-activated protein kinase 5 // 12q24.13 // 8550 /// NM_139078 // MAPKAPK5 // mitogen-activated protein kinase-activated protein kinase 5 // 12q24.13 // 8550 /// ENST00000428907 // MAPKAPK5 // mitogen-activated protein kinase-activated protein kinase 5 // 12q24.13 // 8550 /// ENST00000546394 // MAPKAPK5 // mitogen-activated protein kinase-ac…	0.818189	9.19799	9.26e-21	5.76e-19
NM_019096 // GTPBP2 // GTP binding protein 2 // 6p21 // 54676 /// ENST00000307114 // GTPBP2 // GTP binding protein 2 // 6p21 // 54676 /// ENST00000307126 // GTPBP2 // GTP binding protein 2 // 6p21 // 54676 /// ENST00000393882 // GTPBP2 // GTP binding protein 2 // 6p21 // 54676 /// ENST00000434548 // GTPBP2 // GTP binding protein 2 // 6p21 // 54676 /// ENST00000476510 // GTPBP2 // GTP binding prot…	-0.878366	8.2294	9.27e-21	5.76e-19
NM_003037 // SLAMF1 // signaling lymphocytic activation molecule family member 1 // 1q23.3 // 6504 /// ENST00000235739 // SLAMF1 // signaling lymphocytic activation molecule family member 1 // 1q23.3 // 6504 /// ENST00000302035 // SLAMF1 // signaling lymphocytic activation molecule family member 1 // 1q23.3 // 6504 /// ENST00000355199 // SLAMF1 // signaling lymphocytic activation molecule family …	-1.56765	4.50157	9.59e-21	5.95e-19
NM_003828 // MTMR1 // myotubularin related protein 1 // Xq28 // 8776 /// ENST00000370390 // MTMR1 // myotubularin related protein 1 // Xq28 // 8776 /// ENST00000445323 // MTMR1 // myotubularin related protein 1 // Xq28 // 8776 /// ENST00000451863 // MTMR1 // myotubularin related protein 1 // Xq28 // 8776 /// ENST00000490316 // MTMR1 // myotubularin related protein 1 // Xq28 // 8776 /// ENST000005…	-1.15015	7.6428	9.78e-21	6.05e-19
NM_000964 // RARA // retinoic acid receptor, alpha // 17q21 // 5914 /// NM_001024809 // RARA // retinoic acid receptor, alpha // 17q21 // 5914 /// NM_001145301 // RARA // retinoic acid receptor, alpha // 17q21 // 5914 /// NM_001145302 // RARA // retinoic acid receptor, alpha // 17q21 // 5914 /// ENST00000254066 // RARA // retinoic acid receptor, alpha // 17q21 // 5914 /// ENST00000319149 // RARA …	-1.73166	6.30066	9.88e-21	6.1e-19
NM_152295 // TARS // threonyl-tRNA synthetase // 5p13.2 // 6897 /// ENST00000265112 // TARS // threonyl-tRNA synthetase // 5p13.2 // 6897 /// ENST00000414361 // TARS // threonyl-tRNA synthetase // 5p13.2 // 6897 /// ENST00000455217 // TARS // threonyl-tRNA synthetase // 5p13.2 // 6897 /// ENST00000502553 // TARS // threonyl-tRNA synthetase // 5p13.2 // 6897 /// ENST00000509410 // TARS // threonyl…	1.49008	9.46076	9.89e-21	6.1e-19
NR_037805 // ZNF321P // zinc finger protein 321, pseudogene // 19q13.41 // 399669 /// NM_001031665 // ZNF816 // zinc finger protein 816 // 19q13.41 // 125893 /// NM_001202456 // ZNF816 // zinc finger protein 816 // 19q13.41 // 125893 /// NM_001202457 // ZNF816 // zinc finger protein 816 // 19q13.41 // 125893 /// NM_001202473 // ZNF816-ZNF321P // ZNF816-ZNF321P readthrough // 19q // 100529240 /// …	1.14609	7.77071	1.01e-20	6.2e-19
NM_001134367 // SLC6A6 // solute carrier family 6 (neurotransmitter transporter, taurine), member 6 // 3p25.1 // 6533 /// NM_001134368 // SLC6A6 // solute carrier family 6 (neurotransmitter transporter, taurine), member 6 // 3p25.1 // 6533 /// NM_003043 // SLC6A6 // solute carrier family 6 (neurotransmitter transporter, taurine), member 6 // 3p25.1 // 6533 /// ENST00000360861 // SLC6A6 // solute …	-2.41784	8.26272	1.01e-20	6.22e-19
NM_021130 // PPIA // peptidylprolyl isomerase A (cyclophilin A) // 7p13 // 5478 /// ENST00000244636 // LOC100288602 // peptidyl-prolyl cis-trans isomerase A-like // 2p24.1 // 100288602 /// ENST00000244636 // PPIA // peptidylprolyl isomerase A (cyclophilin A) // 7p13 // 5478 /// ENST00000355968 // LOC101060363 // peptidyl-prolyl cis-trans isomerase A-like // --- // 101060363 /// ENST00000355968 //…	0.931789	11.3656	1.03e-20	6.34e-19
NM_001012991 // KNOP1 // lysine-rich nucleolar protein 1 // 16p12.3 // 400506 /// ENST00000219837 // KNOP1 // lysine-rich nucleolar protein 1 // 16p12.3 // 400506 /// BC117562 // KNOP1 // lysine-rich nucleolar protein 1 // 16p12.3 // 400506	1.62292	8.05335	1.04e-20	6.37e-19
NM_001243571 // MTMR2 // myotubularin related protein 2 // 11q22 // 8898 /// NM_016156 // MTMR2 // myotubularin related protein 2 // 11q22 // 8898 /// NM_201278 // MTMR2 // myotubularin related protein 2 // 11q22 // 8898 /// NM_201281 // MTMR2 // myotubularin related protein 2 // 11q22 // 8898 /// ENST00000346299 // MTMR2 // myotubularin related protein 2 // 11q22 // 8898 /// ENST00000352297 // M…	1.199	7.13173	1.07e-20	6.58e-19
NM_005524 // HES1 // hairy and enhancer of split 1, (Drosophila) // 3q28-q29 // 3280 /// ENST00000232424 // HES1 // hairy and enhancer of split 1, (Drosophila) // 3q28-q29 // 3280 /// BC039152 // HES1 // hairy and enhancer of split 1, (Drosophila) // 3q28-q29 // 3280 /// OTTHUMT00000342632 // HES1 // NULL // --- // --- /// OTTHUMT00000342633 // HES1 // NULL // --- // ---	-1.88582	4.93718	1.09e-20	6.67e-19
NM_001146258 // PIP4K2C // phosphatidylinositol-5-phosphate 4-kinase, type II, gamma // 12q13.3 // 79837 /// NM_001146259 // PIP4K2C // phosphatidylinositol-5-phosphate 4-kinase, type II, gamma // 12q13.3 // 79837 /// NM_001146260 // PIP4K2C // phosphatidylinositol-5-phosphate 4-kinase, type II, gamma // 12q13.3 // 79837 /// NM_024779 // PIP4K2C // phosphatidylinositol-5-phosphate 4-kinase, type …	-1.12458	6.46165	1.11e-20	6.78e-19
NM_000884 // IMPDH2 // IMP (inosine 5'-monophosphate) dehydrogenase 2 // 3p21.2 // 3615 /// ENST00000326739 // IMPDH2 // IMP (inosine 5'-monophosphate) dehydrogenase 2 // 3p21.2 // 3615 /// ENST00000537036 // IMPDH2 // IMP (inosine 5'-monophosphate) dehydrogenase 2 // 3p21.2 // 3615 /// BC006124 // IMPDH2 // IMP (inosine 5'-monophosphate) dehydrogenase 2 // 3p21.2 // 3615 /// BC012840 // IMPDH2 /…	1.84809	8.19302	1.11e-20	6.78e-19
NM_138787 // C11orf74 // chromosome 11 open reading frame 74 // 11p12 // 119710 /// ENST00000334307 // C11orf74 // chromosome 11 open reading frame 74 // 11p12 // 119710 /// ENST00000347206 // C11orf74 // chromosome 11 open reading frame 74 // 11p12 // 119710 /// ENST00000446510 // C11orf74 // chromosome 11 open reading frame 74 // 11p12 // 119710 /// ENST00000534635 // C11orf74 // chromosome 11 …	1.46492	6.94859	1.11e-20	6.8e-19
NM_006235 // POU2AF1 // POU class 2 associating factor 1 // 11q23.1 // 5450 /// ENST00000393067 // POU2AF1 // POU class 2 associating factor 1 // 11q23.1 // 5450 /// BC032549 // POU2AF1 // POU class 2 associating factor 1 // 11q23.1 // 5450	-1.25305	4.51667	1.14e-20	6.95e-19
NM_025092 // ATHL1 // ATH1, acid trehalase-like 1 (yeast) // 11p15.5 // 80162 /// ENST00000409479 // ATHL1 // ATH1, acid trehalase-like 1 (yeast) // 11p15.5 // 80162 /// ENST00000409548 // ATHL1 // ATH1, acid trehalase-like 1 (yeast) // 11p15.5 // 80162 /// ENST00000409655 // ATHL1 // ATH1, acid trehalase-like 1 (yeast) // 11p15.5 // 80162 /// BC109257 // ATHL1 // ATH1, acid trehalase-like 1 (yea…	-0.687118	5.60725	1.18e-20	7.2e-19
NM_001085357 // BTLA // B and T lymphocyte associated // 3q13.2 // 151888 /// NM_181780 // BTLA // B and T lymphocyte associated // 3q13.2 // 151888 /// BC107091 // BTLA // B and T lymphocyte associated // 3q13.2 // 151888 /// ENST00000334529 // BTLA // B and T lymphocyte associated // 3q13.2 // 151888 /// ENST00000474965 // BTLA // B and T lymphocyte associated // 3q13.2 // 151888 /// ENST000003…	-1.61507	5.2131	1.21e-20	7.37e-19
NM_003861 // DCAF5 // DDB1 and CUL4 associated factor 5 // 14q23-q24.1 // 8816 /// ENST00000341516 // DCAF5 // DDB1 and CUL4 associated factor 5 // 14q23-q24.1 // 8816 /// ENST00000389997 // DCAF5 // DDB1 and CUL4 associated factor 5 // 14q23-q24.1 // 8816 /// ENST00000553293 // DCAF5 // DDB1 and CUL4 associated factor 5 // 14q23-q24.1 // 8816 /// ENST00000554215 // DCAF5 // DDB1 and CUL4 associa…	-1.04923	9.04256	1.23e-20	7.44e-19
NM_024312 // GNPTAB // N-acetylglucosamine-1-phosphate transferase, alpha and beta subunits // 12q23.2 // 79158 /// ENST00000299314 // GNPTAB // N-acetylglucosamine-1-phosphate transferase, alpha and beta subunits // 12q23.2 // 79158 /// ENST00000392919 // GNPTAB // N-acetylglucosamine-1-phosphate transferase, alpha and beta subunits // 12q23.2 // 79158 /// ENST00000549165 // GNPTAB // N-acetylgl…	1.96063	11.0631	1.24e-20	7.55e-19
NM_015414 // RPL36 // ribosomal protein L36 // 19p13.3 // 25873 /// NM_033643 // RPL36 // ribosomal protein L36 // 19p13.3 // 25873 /// ENST00000347512 // RPL36 // ribosomal protein L36 // 19p13.3 // 25873 /// ENST00000394580 // RPL36 // ribosomal protein L36 // 19p13.3 // 25873 /// BC003052 // RPL36 // ribosomal protein L36 // 19p13.3 // 25873 /// BC004971 // RPL36 // ribosomal protein L36 // 19…	1.81407	11.4592	1.26e-20	7.66e-19
NM_001345 // DGKA // diacylglycerol kinase, alpha 80kDa // 12q13.3 // 1606 /// NM_201444 // DGKA // diacylglycerol kinase, alpha 80kDa // 12q13.3 // 1606 /// NM_201445 // DGKA // diacylglycerol kinase, alpha 80kDa // 12q13.3 // 1606 /// NM_201554 // DGKA // diacylglycerol kinase, alpha 80kDa // 12q13.3 // 1606 /// ENST00000331886 // DGKA // diacylglycerol kinase, alpha 80kDa // 12q13.3 // 1606 //…	-1.861	10.1828	1.28e-20	7.76e-19
NM_021250 // LILRA5 // leukocyte immunoglobulin-like receptor, subfamily A (with TM domain), member 5 // 19q13.4 // 353514 /// NM_181879 // LILRA5 // leukocyte immunoglobulin-like receptor, subfamily A (with TM domain), member 5 // 19q13.4 // 353514 /// NM_181985 // LILRA5 // leukocyte immunoglobulin-like receptor, subfamily A (with TM domain), member 5 // 19q13.4 // 353514 /// NM_181986 // LILRA…	-3.56264	6.91712	1.31e-20	7.92e-19
NM_031281 // FCRL5 // Fc receptor-like 5 // 1q21 // 83416 /// NM_001195388 // FCRL5 // Fc receptor-like 5 // 1q21 // 83416 /// ENST00000356953 // FCRL5 // Fc receptor-like 5 // 1q21 // 83416 /// ENST00000361835 // FCRL5 // Fc receptor-like 5 // 1q21 // 83416 /// ENST00000368188 // FCRL5 // Fc receptor-like 5 // 1q21 // 83416 /// ENST00000368189 // FCRL5 // Fc receptor-like 5 // 1q21 // 83416 /// …	-0.60504	3.79058	1.32e-20	7.95e-19
NM_001127482 // SPRYD7 // SPRY domain containing 7 // 13q14 // 57213 /// NM_020456 // SPRYD7 // SPRY domain containing 7 // 13q14 // 57213 /// NR_023351 // SPRYD7 // SPRY domain containing 7 // 13q14 // 57213 /// ENST00000361840 // SPRYD7 // SPRY domain containing 7 // 13q14 // 57213 /// ENST00000378195 // SPRYD7 // SPRY domain containing 7 // 13q14 // 57213 /// ENST00000492258 // SPRYD7 // SPRY …	0.368904	7.24696	1.33e-20	8e-19
NM_015918 // POP5 // processing of precursor 5, ribonuclease P/MRP subunit (S. cerevisiae) // 12q24.31 // 51367 /// NM_198202 // POP5 // processing of precursor 5, ribonuclease P/MRP subunit (S. cerevisiae) // 12q24.31 // 51367 /// ENST00000341039 // POP5 // processing of precursor 5, ribonuclease P/MRP subunit (S. cerevisiae) // 12q24.31 // 51367 /// ENST00000357500 // POP5 // processing of prec…	0.679757	5.64535	1.35e-20	8.1e-19
NM_152513 // MEI1 // meiosis inhibitor 1 // 22q13.2 // 150365 /// ENST00000300398 // MEI1 // meiosis inhibitor 1 // 22q13.2 // 150365 /// ENST00000400107 // MEI1 // meiosis inhibitor 1 // 22q13.2 // 150365 /// ENST00000401548 // MEI1 // meiosis inhibitor 1 // 22q13.2 // 150365 /// ENST00000403492 // MEI1 // meiosis inhibitor 1 // 22q13.2 // 150365 /// ENST00000419798 // MEI1 // meiosis inhibitor …	-0.326029	4.5504	1.35e-20	8.1e-19
NM_014285 // EXOSC2 // exosome component 2 // 9q34 // 23404 /// ENST00000372351 // EXOSC2 // exosome component 2 // 9q34 // 23404 /// ENST00000372352 // EXOSC2 // exosome component 2 // 9q34 // 23404 /// ENST00000372358 // EXOSC2 // exosome component 2 // 9q34 // 23404 /// ENST00000467138 // EXOSC2 // exosome component 2 // 9q34 // 23404 /// ENST00000546165 // EXOSC2 // exosome component 2 // 9q3…	1.28676	8.49426	1.36e-20	8.15e-19
NM_018130 // SHQ1 // SHQ1, H/ACA ribonucleoprotein assembly factor // 3p13 // 55164 /// ENST00000325599 // SHQ1 // SHQ1, H/ACA ribonucleoprotein assembly factor // 3p13 // 55164 /// ENST00000463369 // SHQ1 // SHQ1, H/ACA ribonucleoprotein assembly factor // 3p13 // 55164 /// ENST00000468371 // SHQ1 // SHQ1, H/ACA ribonucleoprotein assembly factor // 3p13 // 55164 /// BC017204 // SHQ1 // SHQ1, H/A…	0.999378	7.61056	1.36e-20	8.2e-19
NM_006796 // AFG3L2 // AFG3 ATPase family member 3-like 2 (S. cerevisiae) // 18p11 // 10939 /// ENST00000269143 // AFG3L2 // AFG3 ATPase family member 3-like 2 (S. cerevisiae) // 18p11 // 10939 /// ENST00000537174 // AFG3L2 // AFG3 ATPase family gene 3-like 2 (S. cerevisiae) // 18p11 // 10939 /// BC065016 // AFG3L2 // AFG3 ATPase family member 3-like 2 (S. cerevisiae) // 18p11 // 10939 /// OTTHUM…	1.03705	8.68724	1.38e-20	8.27e-19
NM_054114 // TAGAP // T-cell activation RhoGTPase activating protein // 6q25.3 // 117289 /// NM_138810 // TAGAP // T-cell activation RhoGTPase activating protein // 6q25.3 // 117289 /// NM_152133 // TAGAP // T-cell activation RhoGTPase activating protein // 6q25.3 // 117289 /// ENST00000326965 // TAGAP // T-cell activation RhoGTPase activating protein // 6q25.3 // 117289 /// ENST00000338313 // TA…	-2.69187	10.5462	1.42e-20	8.52e-19
NM_000721 // CACNA1E // calcium channel, voltage-dependent, R type, alpha 1E subunit // 1q25.3 // 777 /// NM_001205293 // CACNA1E // calcium channel, voltage-dependent, R type, alpha 1E subunit // 1q25.3 // 777 /// NM_001205294 // CACNA1E // calcium channel, voltage-dependent, R type, alpha 1E subunit // 1q25.3 // 777 /// ENST00000357570 // CACNA1E // calcium channel, voltage-dependent, R type, a…	-1.08888	3.75731	1.43e-20	8.57e-19
NM_213649 // SFXN4 // sideroflexin 4 // 10q26.11 // 119559 /// ENST00000330036 // SFXN4 // sideroflexin 4 // 10q26.11 // 119559 /// ENST00000355697 // SFXN4 // sideroflexin 4 // 10q26.11 // 119559 /// ENST00000392875 // SFXN4 // sideroflexin 4 // 10q26.11 // 119559 /// ENST00000461438 // SFXN4 // sideroflexin 4 // 10q26.11 // 119559 /// BC063562 // SFXN4 // sideroflexin 4 // 10q26.11 // 119559 //…	1.27171	7.71793	1.5e-20	8.94e-19
NM_001076674 // TMUB2 // transmembrane and ubiquitin-like domain containing 2 // 17q21.31 // 79089 /// NM_024107 // TMUB2 // transmembrane and ubiquitin-like domain containing 2 // 17q21.31 // 79089 /// NM_177441 // TMUB2 // transmembrane and ubiquitin-like domain containing 2 // 17q21.31 // 79089 /// ENST00000319511 // TMUB2 // transmembrane and ubiquitin-like domain containing 2 // 17q21.31 // …	-1.1292	8.26338	1.54e-20	9.18e-19
NM_001099658 // LRRN3 // leucine rich repeat neuronal 3 // 7q31.1 // 54674 /// NM_001099660 // LRRN3 // leucine rich repeat neuronal 3 // 7q31.1 // 54674 /// NM_018334 // LRRN3 // leucine rich repeat neuronal 3 // 7q31.1 // 54674 /// ENST00000308478 // LRRN3 // leucine rich repeat neuronal 3 // 7q31.1 // 54674 /// ENST00000422987 // LRRN3 // leucine rich repeat neuronal 3 // 7q31.1 // 54674 /// E…	-0.915059	4.63676	1.55e-20	9.22e-19
NM_001082969 // C11orf57 // chromosome 11 open reading frame 57 // 11q23.1 // 55216 /// NM_001082970 // C11orf57 // chromosome 11 open reading frame 57 // 11q23.1 // 55216 /// NM_018195 // C11orf57 // chromosome 11 open reading frame 57 // 11q23.1 // 55216 /// ENST00000280352 // C11orf57 // chromosome 11 open reading frame 57 // 11q23.1 // 55216 /// ENST00000393047 // C11orf57 // chromosome 11 op…	1.03938	8.14323	1.58e-20	9.35e-19
NR_030347 // MIR548C // microRNA 548c // --- // 693129 /// ENST00000384815 // MIR548Z // microRNA 548z // --- // 100500856 /// ENST00000384815 // MIR548C // microRNA 548c // --- // 693129	-2.27996	8.12439	1.62e-20	9.58e-19
ENST00000390372 // TRBV5-5 // T cell receptor beta variable 5-5 // --- // --- /// OTTHUMT00000351218 // TRBV5-5 // NULL // --- // ---	-0.806183	4.6444	1.64e-20	9.73e-19
NM_032548 // ABTB1 // ankyrin repeat and BTB (POZ) domain containing 1 // 3q21 // 80325 /// NM_172027 // ABTB1 // ankyrin repeat and BTB (POZ) domain containing 1 // 3q21 // 80325 /// NR_033429 // ABTB1 // ankyrin repeat and BTB (POZ) domain containing 1 // 3q21 // 80325 /// BC011858 // ABTB1 // ankyrin repeat and BTB (POZ) domain containing 1 // 3q21 // 80325 /// ENST00000361019 // ABTB1 // anky…	-1.29268	6.46287	1.66e-20	9.82e-19
NR_033908 // LOC100288069 // general transcription factor IIi pseudogene // 1p36.33 // 100288069 /// ENST00000428504 // LOC100288069 // general transcription factor IIi pseudogene // 1p36.33 // 100288069 /// OTTHUMT00000006892 // OTTHUMG00000002409 // NULL // --- // --- /// OTTHUMT00000006892 // RP11-206L10.5 // NULL // --- // --- /// OTTHUMT00000006889 // OTTHUMG00000002406 // NULL // --- // ---…	-2.31066	12.5192	1.69e-20	9.94e-19
NM_001144012 // TMX2 // thioredoxin-related transmembrane protein 2 // 11cen-q22.3 // 51075 /// NM_015959 // TMX2 // thioredoxin-related transmembrane protein 2 // 11cen-q22.3 // 51075 /// NR_026593 // TMX2 // thioredoxin-related transmembrane protein 2 // 11cen-q22.3 // 51075 /// NR_037645 // TMX2 // thioredoxin-related transmembrane protein 2 // 11cen-q22.3 // 51075 /// BC093062 // TMX2 // thio…	1.21857	11.2341	1.7e-20	9.99e-19
NM_001127396 // STXBP2 // syntaxin binding protein 2 // 19p13.3-p13.2 // 6813 /// NM_006949 // STXBP2 // syntaxin binding protein 2 // 19p13.3-p13.2 // 6813 /// ENST00000221283 // STXBP2 // syntaxin binding protein 2 // 19p13.3-p13.2 // 6813 /// ENST00000320400 // STXBP2 // syntaxin binding protein 2 // 19p13.3-p13.2 // 6813 /// ENST00000414284 // STXBP2 // syntaxin binding protein 2 // 19p13.3-p…	-1.3251	8.68335	1.76e-20	1.03e-18
NM_022065 // THADA // thyroid adenoma associated // 2p21 // 63892 /// NM_001083953 // THADA // thyroid adenoma associated // 2p21 // 63892 /// ENST00000330266 // THADA // thyroid adenoma associated // 2p21 // 63892 /// ENST00000356975 // THADA // thyroid adenoma associated // 2p21 // 63892 /// ENST00000402360 // THADA // thyroid adenoma associated // 2p21 // 63892 /// ENST00000403856 // THADA // …	1.02217	8.14326	1.77e-20	1.04e-18
NM_005815 // ZNF443 // zinc finger protein 443 // 19p13.2 // 10224 /// ENST00000301547 // ZNF443 // zinc finger protein 443 // 19p13.2 // 10224 /// ENST00000411622 // ZNF443 // zinc finger protein 443 // 19p13.2 // 10224 /// BC032753 // ZNF443 // zinc finger protein 443 // 19p13.2 // 10224 /// OTTHUMT00000344084 // ZNF443 // NULL // --- // --- /// OTTHUMT00000344085 // ZNF443 // NULL // --- // ---	1.06128	6.67953	1.82e-20	1.07e-18
NM_004691 // ATP6V0D1 // ATPase, H+ transporting, lysosomal 38kDa, V0 subunit d1 // 16q22.1 // 9114 /// ENST00000290949 // ATP6V0D1 // ATPase, H+ transporting, lysosomal 38kDa, V0 subunit d1 // 16q22.1 // 9114 /// ENST00000426604 // ATP6V0D1 // ATPase, H+ transporting, lysosomal 38kDa, V0 subunit d1 // 16q22.1 // 9114 /// ENST00000540149 // ATP6V0D1 // ATPase, H+ transporting, lysosomal 38kDa, V0…	-1.91762	10.0928	1.92e-20	1.12e-18
NM_001100412 // DROSHA // drosha, ribonuclease type III // 5p13.3 // 29102 /// NM_013235 // DROSHA // drosha, ribonuclease type III // 5p13.3 // 29102 /// ENST00000265075 // DROSHA // drosha, ribonuclease type III // 5p13.3 // 29102 /// ENST00000344624 // DROSHA // drosha, ribonuclease type III // 5p13.3 // 29102 /// ENST00000382188 // DROSHA // drosha, ribonuclease type III // 5p13.3 // 29102 //…	1.21707	8.55006	1.97e-20	1.15e-18
NM_003850 // SUCLA2 // succinate-CoA ligase, ADP-forming, beta subunit // 13q12.2-q13.3 // 8803 /// ENST00000331052 // SUCLA2 // succinate-CoA ligase, ADP-forming, beta subunit // 13q12.2-q13.3 // 8803 /// ENST00000378642 // SUCLA2 // succinate-CoA ligase, ADP-forming, beta subunit // 13q12.2-q13.3 // 8803 /// ENST00000378645 // SUCLA2 // succinate-CoA ligase, ADP-forming, beta subunit // 13q12.2…	0.929552	7.59149	1.97e-20	1.15e-18
NM_001010923 // THEMIS // thymocyte selection associated // 6q22.33 // 387357 /// NM_001164687 // THEMIS // thymocyte selection associated // 6q22.33 // 387357 /// NM_001164685 // THEMIS // thymocyte selection associated // 6q22.33 // 387357 /// ENST00000368248 // THEMIS // thymocyte selection associated // 6q22.33 // 387357 /// ENST00000368250 // THEMIS // thymocyte selection associated // 6q22.…	-1.83984	5.39087	2.02e-20	1.17e-18
NM_003703 // NOP14 // NOP14 nucleolar protein // 4p16.3 // 8602 /// ENST00000314262 // NOP14 // NOP14 nucleolar protein // 4p16.3 // 8602 /// ENST00000398071 // NOP14 // NOP14 nucleolar protein // 4p16.3 // 8602 /// ENST00000416614 // NOP14 // NOP14 nucleolar protein // 4p16.3 // 8602 /// ENST00000502735 // NOP14 // NOP14 nucleolar protein // 4p16.3 // 8602 /// ENST00000507120 // NOP14 // NOP14 n…	1.18027	8.77901	2.04e-20	1.18e-18
ENST00000516369 // RNU7-69P // RNA, U7 small nuclear 69 pseudogene // --- // ---	-1.847	9.1671	2.04e-20	1.18e-18
NM_001127700 // SERPINA1 // serpin peptidase inhibitor, clade A (alpha-1 antiproteinase, antitrypsin), member 1 // 14q32.1 // 5265 /// NM_001127702 // SERPINA1 // serpin peptidase inhibitor, clade A (alpha-1 antiproteinase, antitrypsin), member 1 // 14q32.1 // 5265 /// NM_001127701 // SERPINA1 // serpin peptidase inhibitor, clade A (alpha-1 antiproteinase, antitrypsin), member 1 // 14q32.1 // 526…	-3.23132	7.61374	2.28e-20	1.32e-18
NM_138421 // SAAL1 // serum amyloid A-like 1 // 11p15.1 // 113174 /// ENST00000300013 // SAAL1 // serum amyloid A-like 1 // 11p15.1 // 113174 /// ENST00000524803 // SAAL1 // serum amyloid A-like 1 // 11p15.1 // 113174 /// ENST00000529318 // SAAL1 // serum amyloid A-like 1 // 11p15.1 // 113174 /// ENST00000533851 // SAAL1 // serum amyloid A-like 1 // 11p15.1 // 113174 /// BC012010 // SAAL1 // seru…	1.15406	8.12293	2.34e-20	1.35e-18
NM_001767 // CD2 // CD2 molecule // 1p13.1 // 914 /// ENST00000369477 // CD2 // CD2 molecule // 1p13.1 // 914 /// ENST00000369478 // CD2 // CD2 molecule // 1p13.1 // 914 /// BC033583 // CD2 // CD2 molecule // 1p13.1 // 914 /// OTTHUMT00000059112 // CD2 // NULL // --- // --- /// OTTHUMT00000059039 // CD2 // NULL // --- // ---	-3.22776	7.42753	2.4e-20	1.38e-18
NM_001079539 // XBP1 // X-box binding protein 1 // 22q12.1|22q12 // 7494 /// NM_005080 // XBP1 // X-box binding protein 1 // 22q12.1|22q12 // 7494 /// ENST00000216037 // XBP1 // X-box binding protein 1 // 22q12.1|22q12 // 7494 /// ENST00000344347 // XBP1 // X-box binding protein 1 // 22q12.1|22q12 // 7494 /// ENST00000403532 // XBP1 // X-box binding protein 1 // 22q12.1|22q12 // 7494 /// ENST0000…	2.06517	10.7088	2.45e-20	1.41e-18
NR_039678 // MIR4468 // microRNA 4468 // --- // 100616226	1.00052	6.03872	2.55e-20	1.47e-18
NM_031925 // TMEM120A // transmembrane protein 120A // 7q11.23 // 83862 /// ENST00000338761 // TMEM120A // transmembrane protein 120A // --- // --- /// BC029487 // TMEM120A // transmembrane protein 120A // 7q11.23 // 83862 /// BC051850 // TMEM120A // transmembrane protein 120A // 7q11.23 // 83862	-1.14034	6.83176	2.56e-20	1.47e-18
NM_007121 // NR1H2 // nuclear receptor subfamily 1, group H, member 2 // 19q13.3 // 7376 /// ENST00000253727 // NR1H2 // nuclear receptor subfamily 1, group H, member 2 // 19q13.3 // 7376 /// ENST00000376942 // NR1H2 // nuclear receptor subfamily 1, group H, member 2 // 19q13.3 // 7376 /// ENST00000411902 // NR1H2 // nuclear receptor subfamily 1, group H, member 2 // 19q13.3 // 7376 /// ENST00000…	-0.749619	8.03596	2.57e-20	1.48e-18
NM_018850 // ABCB4 // ATP-binding cassette, sub-family B (MDR/TAP), member 4 // 7q21.1 // 5244 /// NM_000443 // ABCB4 // ATP-binding cassette, sub-family B (MDR/TAP), member 4 // 7q21.1 // 5244 /// NM_018849 // ABCB4 // ATP-binding cassette, sub-family B (MDR/TAP), member 4 // 7q21.1 // 5244 /// BC042531 // ABCB4 // ATP-binding cassette, sub-family B (MDR/TAP), member 4 // 7q21.1 // 5244 /// ENST…	-0.502383	4.0742	2.58e-20	1.48e-18
NM_001012 // RPS8 // ribosomal protein S8 // 1p34.1-p32 // 6202 /// NR_000015 // SNORD55 // small nucleolar RNA, C/D box 55 // 1p34.1 // 26811 /// NR_001456 // SNORD38A // small nucleolar RNA, C/D box 38A // 1p34.1 // 94162 /// NR_001457 // SNORD38B // small nucleolar RNA, C/D box 38B // 1p34.1 // 94163 /// ENST00000365161 // SNORD38A // small nucleolar RNA, C/D box 38A // 1p34.1 // 94162 /// ENS…	1.08252	9.06622	2.61e-20	1.5e-18
NM_012313 // KIR2DS3 // killer cell immunoglobulin-like receptor, two domains, short cytoplasmic tail, 3 // 19q13.4 // 3808 /// NM_014513 // KIR2DS5 // killer cell immunoglobulin-like receptor, two domains, short cytoplasmic tail, 5 // 19q13.4 // 3810	-1.2426	6.38998	2.64e-20	1.51e-18
NM_018295 // TMEM140 // transmembrane protein 140 // 7q33 // 55281 /// ENST00000275767 // TMEM140 // transmembrane protein 140 // 7q33 // 55281 /// ENST00000456488 // TMEM140 // transmembrane protein 140 // 7q33 // 55281 /// ENST00000466307 // TMEM140 // transmembrane protein 140 // 7q33 // 55281 /// BC020942 // TMEM140 // transmembrane protein 140 // 7q33 // 55281 /// OTTHUMT00000340017 // TMEM1…	-2.57654	8.10222	2.71e-20	1.55e-18
NM_007053 // CD160 // CD160 molecule // 1q21.1 // 11126 /// ENST00000235933 // LOC101060629 // CD160 antigen-like // --- // 101060629 /// ENST00000235933 // CD160 // CD160 molecule // 1q21.1 // 11126 /// ENST00000369288 // LOC101060629 // CD160 antigen-like // --- // 101060629 /// ENST00000369288 // CD160 // CD160 molecule // 1q21.1 // 11126 /// ENST00000369290 // LOC101060629 // CD160 antigen-li…	-0.941473	4.4344	2.82e-20	1.61e-18
NM_031953 // SNX25 // sorting nexin 25 // 4q35.1 // 83891 /// BC029868 // SNX25 // sorting nexin 25 // 4q35.1 // 83891 /// ENST00000264693 // SNX25 // sorting nexin 25 // 4q35.1 // 83891 /// ENST00000264694 // SNX25 // sorting nexin 25 // 4q35.1 // 83891 /// ENST00000504273 // SNX25 // sorting nexin 25 // 4q35.1 // 83891 /// ENST00000512853 // SNX25 // sorting nexin 25 // 4q35.1 // 83891 /// OTTH…	-1.12416	4.52734	2.97e-20	1.69e-18
NM_024996 // GFM1 // G elongation factor, mitochondrial 1 // 3q25 // 85476 /// ENST00000264263 // GFM1 // G elongation factor, mitochondrial 1 // 3q25 // 85476 /// ENST00000312756 // GFM1 // G elongation factor, mitochondrial 1 // 3q25 // 85476 /// ENST00000478576 // GFM1 // G elongation factor, mitochondrial 1 // 3q25 // 85476 /// ENST00000486715 // GFM1 // G elongation factor, mitochondrial 1 /…	0.946776	7.33063	2.99e-20	1.71e-18
NM_001202476 // UBE2E1 // ubiquitin-conjugating enzyme E2E 1 // 3p24.2 // 7324 /// NM_003341 // UBE2E1 // ubiquitin-conjugating enzyme E2E 1 // 3p24.2 // 7324 /// NM_182666 // UBE2E1 // ubiquitin-conjugating enzyme E2E 1 // 3p24.2 // 7324 /// ENST00000306627 // UBE2E1 // ubiquitin-conjugating enzyme E2E 1 // 3p24.2 // 7324 /// ENST00000346855 // UBE2E1 // ubiquitin-conjugating enzyme E2E 1 // 3p2…	1.0911	9.39048	2.99e-20	1.71e-18
NM_014009 // FOXP3 // forkhead box P3 // Xp11.23 // 50943 /// NM_001114377 // FOXP3 // forkhead box P3 // Xp11.23 // 50943 /// ENST00000376197 // FOXP3 // forkhead box P3 // Xp11.23 // 50943 /// ENST00000376199 // FOXP3 // forkhead box P3 // Xp11.23 // 50943 /// ENST00000376207 // FOXP3 // forkhead box P3 // Xp11.23 // 50943 /// ENST00000455775 // FOXP3 // forkhead box P3 // Xp11.23 // 50943 /// …	-0.402193	4.36582	3.04e-20	1.73e-18
NR_028322 // LOC100132287 // uncharacterized LOC100132287 // 1p36.33 // 100132287 /// NR_028327 // LOC100133331 // uncharacterized LOC100133331 // 1p36.33 // 100133331 /// ENST00000438516 // LOC100653346 // uncharacterized LOC100653346 // --- // 100653346 /// ENST00000438516 // LOC100653241 // uncharacterized LOC100653241 // --- // 100653241 /// ENST00000438516 // LOC100652945 // uncharacterized …	-3.0155	13.1381	3.08e-20	1.75e-18
NM_021915 // ZNF69 // zinc finger protein 69 // 19p13.2 // 7620 /// ENST00000340180 // ZNF69 // zinc finger protein 69 // 19p13.2 // 7620 /// ENST00000429654 // ZNF69 // zinc finger protein 69 // 19p13.2 // 7620 /// BC051309 // ZNF69 // zinc finger protein 69 // 19p13.2 // 7620 /// OTTHUMT00000344081 // ZNF69 // NULL // --- // --- /// OTTHUMT00000344082 // ZNF69 // NULL // --- // --- /// OTTHUMT0…	1.23299	7.99043	3.11e-20	1.76e-18
BC009465 // JUNB // jun B proto-oncogene // 19p13.2 // 3726 /// ENST00000302754 // JUNB // jun B proto-oncogene // 19p13.2 // 3726 /// BC009466 // JUNB // jun B proto-oncogene // 19p13.2 // 3726 /// BC004250 // JUNB // jun B proto-oncogene // 19p13.2 // 3726	-3.97305	11.7778	3.11e-20	1.76e-18
NM_198532 // C19orf35 // chromosome 19 open reading frame 35 // 19p13.3 // 374872 /// ENST00000342063 // C19orf35 // chromosome 19 open reading frame 35 // 19p13.3 // 374872	-0.505958	4.06563	3.21e-20	1.81e-18
NM_178232 // HAPLN3 // hyaluronan and proteoglycan link protein 3 // 15q26.1 // 145864 /// ENST00000359595 // HAPLN3 // hyaluronan and proteoglycan link protein 3 // 15q26.1 // 145864 /// BC062320 // HAPLN3 // hyaluronan and proteoglycan link protein 3 // 15q26.1 // 145864 /// OTTHUMT00000309070 // HAPLN3 // NULL // --- // ---	-0.5313	4.82412	3.22e-20	1.82e-18
NM_052916 // RNF157 // ring finger protein 157 // 17q25.1 // 114804 /// ENST00000269391 // RNF157 // ring finger protein 157 // 17q25.1 // 114804 /// ENST00000301610 // RNF157 // ring finger protein 157 // 17q25.1 // 114804 /// ENST00000319945 // RNF157 // ring finger protein 157 // 17q25.1 // 114804 /// OTTHUMT00000255874 // RNF157 // NULL // --- // ---	-1.12056	4.62353	3.23e-20	1.82e-18
NM_152321 // ERP27 // endoplasmic reticulum protein 27 // 12p12.3 // 121506 /// ENST00000266397 // ERP27 // endoplasmic reticulum protein 27 // 12p12.3 // 121506 /// ENST00000540097 // ERP27 // endoplasmic reticulum protein 27 // 12p12.3 // 121506 /// ENST00000544881 // ERP27 // endoplasmic reticulum protein 27 // 12p12.3 // 121506 /// BC030218 // ERP27 // endoplasmic reticulum protein 27 // 12p1…	-2.24679	7.20516	3.38e-20	1.9e-18
ENST00000390363 // TRBV9 // T cell receptor beta variable 9 // --- // --- /// OTTHUMT00000351233 // TRBV9 // NULL // --- // ---	-0.908443	5.1022	3.4e-20	1.91e-18
NM_000543 // SMPD1 // sphingomyelin phosphodiesterase 1, acid lysosomal // 11p15.4-p15.1 // 6609 /// NM_001007593 // SMPD1 // sphingomyelin phosphodiesterase 1, acid lysosomal // 11p15.4-p15.1 // 6609 /// ENST00000299397 // SMPD1 // sphingomyelin phosphodiesterase 1, acid lysosomal // 11p15.4-p15.1 // 6609 /// ENST00000342245 // SMPD1 // sphingomyelin phosphodiesterase 1, acid lysosomal // 11p15.…	-1.37105	6.74105	3.42e-20	1.92e-18
NM_006465 // ARID3B // AT rich interactive domain 3B (BRIGHT-like) // 15q24 // 10620 /// ENST00000346246 // ARID3B // AT rich interactive domain 3B (BRIGHT-like) // 15q24 // 10620 /// ENST00000382537 // ARID3B // AT rich interactive domain 3B (BRIGHT-like) // 15q24 // 10620 /// ENST00000395077 // ARID3B // AT rich interactive domain 3B (BRIGHT-like) // 15q24 // 10620 /// BC041792 // ARID3B // AT …	-1.2316	6.00793	3.45e-20	1.94e-18
NM_178549 // ZNF678 // zinc finger protein 678 // 1q42.13 // 339500 /// NR_033184 // ZNF678 // zinc finger protein 678 // 1q42.13 // 339500 /// ENST00000343776 // ZNF678 // zinc finger protein 678 // 1q42.13 // 339500 /// ENST00000397097 // ZNF678 // zinc finger protein 678 // 1q42.13 // 339500 /// ENST00000498759 // ZNF678 // zinc finger protein 678 // 1q42.13 // 339500 /// BC042500 // ZNF678 //…	1.1069	6.8684	3.47e-20	1.94e-18
NM_001003891 // MED15 // mediator complex subunit 15 // 22q11.2 // 51586 /// NM_015889 // MED15 // mediator complex subunit 15 // 22q11.2 // 51586 /// ENST00000263205 // MED15 // mediator complex subunit 15 // 22q11.2 // 51586 /// ENST00000292733 // MED15 // mediator complex subunit 15 // 22q11.2 // 51586 /// ENST00000382974 // MED15 // mediator complex subunit 15 // 22q11.2 // 51586 /// ENST0000…	-0.76258	7.88243	3.48e-20	1.95e-18
NM_001098612 // SIGLEC14 // sialic acid binding Ig-like lectin 14 // 19q13.4 // 100049587 /// NM_003830 // SIGLEC5 // sialic acid binding Ig-like lectin 5 // 19q13.3 // 8778 /// ENST00000222107 // SIGLEC5 // sialic acid binding Ig-like lectin 5 // 19q13.3 // 8778 /// ENST00000360844 // SIGLEC14 // sialic acid binding Ig-like lectin 14 // 19q13.4 // 100049587 /// ENST00000429354 // SIGLEC5 // sial…	-3.00454	7.36113	3.53e-20	1.97e-18
NM_006304 // SHFM1 // split hand/foot malformation (ectrodactyly) type 1 // 7q21.3 // 7979 /// ENST00000248566 // SHFM1 // split hand/foot malformation (ectrodactyly) type 1 // 7q21.3 // 7979 /// ENST00000413065 // SHFM1 // split hand/foot malformation (ectrodactyly) type 1 // 7q21.3 // 7979 /// ENST00000417009 // SHFM1 // split hand/foot malformation (ectrodactyly) type 1 // 7q21.3 // 7979 /// E…	0.685741	5.76678	3.55e-20	1.98e-18
NR_027252 // CYP1B1-AS1 // CYP1B1 antisense RNA 1 // 2p22.2 // 285154 /// ENST00000413828 // CYP1B1-AS1 // CYP1B1 antisense RNA 1 // 2p22.2 // 285154 /// ENST00000427168 // CYP1B1-AS1 // CYP1B1 antisense RNA 1 // 2p22.2 // 285154 /// ENST00000431999 // CYP1B1-AS1 // CYP1B1 antisense RNA 1 // 2p22.2 // 285154 /// OTTHUMT00000250420 // CYP1B1-AS1 // NULL // --- // --- /// OTTHUMT00000325658 // CYP1…	-0.814183	3.9138	3.56e-20	1.99e-18
NM_001800 // CDKN2D // cyclin-dependent kinase inhibitor 2D (p19, inhibits CDK4) // 19p13 // 1032 /// NM_079421 // CDKN2D // cyclin-dependent kinase inhibitor 2D (p19, inhibits CDK4) // 19p13 // 1032 /// ENST00000335766 // CDKN2D // cyclin-dependent kinase inhibitor 2D (p19, inhibits CDK4) // 19p13 // 1032 /// ENST00000393599 // CDKN2D // cyclin-dependent kinase inhibitor 2D (p19, inhibits CDK4) …	-0.478118	5.74878	3.58e-20	2e-18
NM_022340 // ZFYVE20 // zinc finger, FYVE domain containing 20 // 3p25.1 // 64145 /// ENST00000253699 // ZFYVE20 // zinc finger, FYVE domain containing 20 // 3p25.1 // 64145 /// ENST00000418832 // ZFYVE20 // zinc finger, FYVE domain containing 20 // 3p25.1 // 64145 /// ENST00000435849 // ZFYVE20 // zinc finger, FYVE domain containing 20 // 3p25.1 // 64145 /// ENST00000449050 // ZFYVE20 // zinc fi…	-0.665454	6.52773	3.67e-20	2.04e-18
NM_001171930 // CDH23 // cadherin-related 23 // 10q22.1 // 64072 /// NM_001171931 // CDH23 // cadherin-related 23 // 10q22.1 // 64072 /// NM_001171932 // CDH23 // cadherin-related 23 // 10q22.1 // 64072 /// NM_001171933 // CDH23 // cadherin-related 23 // 10q22.1 // 64072 /// NM_001171934 // CDH23 // cadherin-related 23 // 10q22.1 // 64072 /// NM_001171935 // CDH23 // cadherin-related 23 // 10q22.…	-0.759493	4.41013	3.76e-20	2.09e-18
NM_001136472 // LITAF // lipopolysaccharide-induced TNF factor // 16p13.13 // 9516 /// NM_001136473 // LITAF // lipopolysaccharide-induced TNF factor // 16p13.13 // 9516 /// NM_004862 // LITAF // lipopolysaccharide-induced TNF factor // 16p13.13 // 9516 /// NR_024320 // LITAF // lipopolysaccharide-induced TNF factor // 16p13.13 // 9516 /// ENST00000339430 // LITAF // lipopolysaccharide-induced TN…	-1.88033	9.61586	3.81e-20	2.11e-18
NM_001099402 // CCNK // cyclin K // 14q32 // 8812 /// ENST00000216279 // CCNK // cyclin K // 14q32 // 8812 /// ENST00000380246 // CCNK // cyclin K // 14q32 // 8812 /// ENST00000389879 // CCNK // cyclin K // 14q32 // 8812 /// ENST00000555049 // CCNK // cyclin K // 14q32 // 8812 /// ENST00000557165 // CCNK // cyclin K // 14q32 // 8812 /// BC015935 // CCNK // cyclin K // 14q32 // 8812	-0.903579	9.49354	3.92e-20	2.17e-18
ENST00000364478 // RNU105B // RNA, U105B small nucleolar // 20p12.3 // 26767	1.58724	7.53062	3.92e-20	2.17e-18
NR_024330 // LINC00085 // long intergenic non-protein coding RNA 85 // 19q13.41 // 147650 /// BC104208 // LINC00085 // long intergenic non-protein coding RNA 85 // 19q13.41 // 147650	-0.442697	4.27252	3.96e-20	2.19e-18
NM_003761 // VAMP8 // vesicle-associated membrane protein 8 // 2p12-p11.2 // 8673 /// ENST00000263864 // VAMP8 // vesicle-associated membrane protein 8 // 2p12-p11.2 // 8673 /// ENST00000409760 // VAMP8 // vesicle-associated membrane protein 8 // 2p12-p11.2 // 8673 /// ENST00000432071 // VAMP8 // vesicle-associated membrane protein 8 // 2p12-p11.2 // 8673 /// BC001634 // VAMP8 // vesicle-associat…	1.12845	7.80658	3.97e-20	2.19e-18
NM_001527 // HDAC2 // histone deacetylase 2 // 6q21 // 3066 /// NR_033441 // HDAC2 // histone deacetylase 2 // 6q21 // 3066 /// ENST00000368632 // HDAC2 // histone deacetylase 2 // 6q21 // 3066 /// ENST00000398283 // HDAC2 // histone deacetylase 2 // 6q21 // 3066 /// ENST00000519065 // HDAC2 // histone deacetylase 2 // 6q21 // 3066 /// ENST00000519108 // HDAC2 // histone deacetylase 2 // 6q21 // …	1.25747	7.80238	3.99e-20	2.21e-18
NM_001110792 // MECP2 // methyl CpG binding protein 2 (Rett syndrome) // Xq28 // 4204 /// NM_004992 // MECP2 // methyl CpG binding protein 2 (Rett syndrome) // Xq28 // 4204 /// ENST00000303391 // MECP2 // methyl CpG binding protein 2 (Rett syndrome) // Xq28 // 4204 /// ENST00000369964 // MECP2 // methyl CpG binding protein 2 (Rett syndrome) // Xq28 // 4204 /// ENST00000407218 // MECP2 // methyl C…	-0.53637	7.16284	4.14e-20	2.29e-18
ENST00000390437 // TRAV12-2 // T cell receptor alpha variable 12-2 // --- // ---	-1.6663	5.45661	4.21e-20	2.32e-18
NM_000320 // QDPR // quinoid dihydropteridine reductase // 4p15.31 // 5860 /// ENST00000281243 // QDPR // quinoid dihydropteridine reductase // 4p15.31 // 5860 /// ENST00000428702 // QDPR // quinoid dihydropteridine reductase // 4p15.31 // 5860 /// ENST00000508623 // QDPR // quinoid dihydropteridine reductase // 4p15.31 // 5860 /// ENST00000513615 // QDPR // quinoid dihydropteridine reductase // …	0.737653	6.03651	4.25e-20	2.34e-18
NR_040662 // HCP5 // HLA complex P5 (non-protein coding) // 6p21.3 // 10866 /// BC106759 // HCP5 // HLA complex P5 (non-protein coding) // 6p21.3 // 10866 /// OTTHUMT00000089911 // HCP5 // NULL // --- // ---	-3.4579	8.47373	4.33e-20	2.38e-18
NM_001253891 // DGAT2 // diacylglycerol O-acyltransferase 2 // 11q13.5 // 84649 /// NM_032564 // DGAT2 // diacylglycerol O-acyltransferase 2 // 11q13.5 // 84649 /// ENST00000228027 // DGAT2 // diacylglycerol O-acyltransferase 2 // 11q13.5 // 84649 /// ENST00000376262 // DGAT2 // diacylglycerol O-acyltransferase 2 // 11q13.5 // 84649 /// ENST00000525545 // DGAT2 // diacylglycerol O-acyltransferase…	-2.51367	5.84105	4.48e-20	2.45e-18
NM_000386 // BLMH // bleomycin hydrolase // 17q11.2 // 642 /// ENST00000261714 // BLMH // bleomycin hydrolase // 17q11.2 // 642 /// ENST00000394819 // BLMH // bleomycin hydrolase // 17q11.2 // 642 /// BC003616 // BLMH // bleomycin hydrolase // 17q11.2 // 642	1.17181	8.79658	4.55e-20	2.49e-18
NM_002161 // IARS // isoleucyl-tRNA synthetase // 9q21 // 3376 /// NM_013417 // IARS // isoleucyl-tRNA synthetase // 9q21 // 3376 /// ENST00000375627 // IARS // isoleucyl-tRNA synthetase // 9q21 // 3376 /// ENST00000375629 // IARS // isoleucyl-tRNA synthetase // 9q21 // 3376 /// ENST00000375643 // IARS // isoleucyl-tRNA synthetase // 9q21 // 3376 /// ENST00000443024 // IARS // isoleucyl-tRNA synt…	1.99912	9.81773	4.59e-20	2.51e-18
NM_001081637 // LILRB1 // leukocyte immunoglobulin-like receptor, subfamily B (with TM and ITIM domains), member 1 // 19q13.4 // 10859 /// NM_001081638 // LILRB1 // leukocyte immunoglobulin-like receptor, subfamily B (with TM and ITIM domains), member 1 // 19q13.4 // 10859 /// NM_001081639 // LILRB1 // leukocyte immunoglobulin-like receptor, subfamily B (with TM and ITIM domains), member 1 // 19q…	-3.05812	6.36969	4.62e-20	2.52e-18
NM_001197233 // BTN2A1 // butyrophilin, subfamily 2, member A1 // 6p22.1 // 11120 /// NM_001197234 // BTN2A1 // butyrophilin, subfamily 2, member A1 // 6p22.1 // 11120 /// NM_007049 // BTN2A1 // butyrophilin, subfamily 2, member A1 // 6p22.1 // 11120 /// NM_078476 // BTN2A1 // butyrophilin, subfamily 2, member A1 // 6p22.1 // 11120 /// BC016661 // BTN2A1 // butyrophilin, subfamily 2, member A1 //…	-1.19631	7.40693	4.67e-20	2.55e-18
NM_004907 // IER2 // immediate early response 2 // 19p13.2 // 9592 /// ENST00000292433 // IER2 // immediate early response 2 // 19p13.2 // 9592 /// BC003625 // IER2 // immediate early response 2 // 19p13.2 // 9592 /// BC072432 // IER2 // immediate early response 2 // 19p13.2 // 9592 /// BC110647 // IER2 // immediate early response 2 // 19p13.2 // 9592	-1.92742	7.16927	4.79e-20	2.61e-18
NM_001019 // RPS15A // ribosomal protein S15a // 16p // 6210 /// NM_001030009 // RPS15A // ribosomal protein S15a // 16p // 6210 /// ENST00000322989 // RPS15A // ribosomal protein S15a // 16p // 6210 /// BC001697 // RPS15A // ribosomal protein S15a // 16p // 6210 /// BC030569 // RPS15A // ribosomal protein S15a // 16p // 6210 /// BC046113 // RPS15A // ribosomal protein S15a // 16p // 6210 /// BC1…	0.81534	15.426	4.94e-20	2.69e-18
NM_182663 // RASSF5 // Ras association (RalGDS/AF-6) domain family member 5 // 1q32.1 // 83593 /// NM_182664 // RASSF5 // Ras association (RalGDS/AF-6) domain family member 5 // 1q32.1 // 83593 /// NM_182665 // RASSF5 // Ras association (RalGDS/AF-6) domain family member 5 // 1q32.1 // 83593 /// BC004270 // RASSF5 // Ras association (RalGDS/AF-6) domain family member 5 // 1q32.1 // 83593 /// ENST…	-2.28792	9.88428	4.98e-20	2.71e-18
NM_022719 // DGCR14 // DiGeorge syndrome critical region gene 14 // 22q11.21|22q11.2 // 8220 /// ENST00000252137 // TSSK2 // testis-specific serine kinase 2 // 22q11.21 // 23617 /// ENST00000252137 // DGCR14 // DiGeorge syndrome critical region gene 14 // 22q11.21|22q11.2 // 8220 /// BC006542 // DGCR14 // DiGeorge syndrome critical region gene 14 // 22q11.21|22q11.2 // 8220 /// OTTHUMT00000316432…	-0.903095	7.06692	5.07e-20	2.75e-18
NM_006901 // MYO9A // myosin IXA // 15q22-q23 // 4649 /// ENST00000261864 // MYO9A // myosin IXA // 15q22-q23 // 4649 /// ENST00000356056 // MYO9A // myosin IXA // 15q22-q23 // 4649 /// ENST00000424560 // MYO9A // myosin IXA // 15q22-q23 // 4649 /// ENST00000444904 // MYO9A // myosin IXA // 15q22-q23 // 4649 /// ENST00000446448 // MYO9A // myosin IXA // 15q22-q23 // 4649 /// BC140869 // MYO9A // …	1.40403	8.52001	5.17e-20	2.81e-18
NM_001320 // CSNK2B // casein kinase 2, beta polypeptide // 6p21.3 // 1460 /// ENST00000375865 // CSNK2B // casein kinase 2, beta polypeptide // 6p21.3 // 1460 /// ENST00000375866 // CSNK2B // casein kinase 2, beta polypeptide // 6p21.3 // 1460 /// ENST00000375882 // CSNK2B // casein kinase 2, beta polypeptide // 6p21.3 // 1460 /// ENST00000375885 // CSNK2B // casein kinase 2, beta polypeptide //…	-0.631742	7.88017	5.18e-20	2.81e-18
NM_080664 // DTD2 // D-tyrosyl-tRNA deacylase 2 (putative) // 14q12 // 112487 /// ENST00000310850 // DTD2 // D-tyrosyl-tRNA deacylase 2 (putative) // 14q12 // 112487 /// ENST00000356180 // DTD2 // D-tyrosyl-tRNA deacylase 2 (putative) // 14q12 // 112487 /// BC010618 // DTD2 // D-tyrosyl-tRNA deacylase 2 (putative) // 14q12 // 112487 /// OTTHUMT00000276614 // DTD2 // NULL // --- // ---	0.716985	7.47939	5.2e-20	2.82e-18
NM_005590 // MRE11A // MRE11 meiotic recombination 11 homolog A (S. cerevisiae) // 11q21 // 4361 /// NM_005591 // MRE11A // MRE11 meiotic recombination 11 homolog A (S. cerevisiae) // 11q21 // 4361 /// ENST00000323929 // MRE11A // MRE11 meiotic recombination 11 homolog A (S. cerevisiae) // 11q21 // 4361 /// ENST00000323977 // MRE11A // MRE11 meiotic recombination 11 homolog A (S. cerevisiae) // 1…	1.1683	8.83602	5.43e-20	2.94e-18
NM_001023 // RPS20 // ribosomal protein S20 // 8q12 // 6224 /// NM_001146227 // RPS20 // ribosomal protein S20 // 8q12 // 6224 /// NR_002437 // SNORD54 // small nucleolar RNA, C/D box 54 // 8q12 // 26795 /// ENST00000009589 // SNORD54 // small nucleolar RNA, C/D box 54 // 8q12 // 26795 /// ENST00000009589 // RPS20 // ribosomal protein S20 // 8q12 // 6224 /// ENST00000459159 // SNORD54 // small nu…	1.13088	10.132	5.57e-20	3.01e-18
NM_001130410 // ACAA1 // acetyl-CoA acyltransferase 1 // 3p22.2 // 30 /// NM_001607 // ACAA1 // acetyl-CoA acyltransferase 1 // 3p22.2 // 30 /// NR_024024 // ACAA1 // acetyl-CoA acyltransferase 1 // 3p22.2 // 30 /// ENST00000301810 // ACAA1 // acetyl-CoA acyltransferase 1 // 3p22.2 // 30 /// ENST00000333167 // ACAA1 // acetyl-CoA acyltransferase 1 // 3p22.2 // 30 /// ENST00000358122 // ACAA1 // a…	-0.858701	6.91118	5.59e-20	3.02e-18
NM_019604 // CRTAM // cytotoxic and regulatory T cell molecule // 11q24.1 // 56253 /// ENST00000227348 // CRTAM // cytotoxic and regulatory T cell molecule // 11q24.1 // 56253 /// ENST00000533709 // CRTAM // cytotoxic and regulatory T cell molecule // 11q24.1 // 56253 /// BC070266 // CRTAM // cytotoxic and regulatory T cell molecule // 11q24.1 // 56253	-0.919249	4.03188	5.61e-20	3.03e-18
NM_004930 // CAPZB // capping protein (actin filament) muscle Z-line, beta // 1p36.1 // 832 /// NM_001206540 // CAPZB // capping protein (actin filament) muscle Z-line, beta // 1p36.1 // 832 /// NR_038125 // CAPZB // capping protein (actin filament) muscle Z-line, beta // 1p36.1 // 832 /// ENST00000264202 // CAPZB // capping protein (actin filament) muscle Z-line, beta // 1p36.1 // 832 /// ENST00…	-1.17667	8.73197	5.65e-20	3.05e-18
NM_024678 // NARS2 // asparaginyl-tRNA synthetase 2, mitochondrial (putative) // 11q14.1 // 79731 /// NM_001243251 // NARS2 // asparaginyl-tRNA synthetase 2, mitochondrial (putative) // 11q14.1 // 79731 /// ENST00000281038 // NARS2 // asparaginyl-tRNA synthetase 2, mitochondrial (putative) // 11q14.1 // 79731 /// ENST00000528850 // NARS2 // asparaginyl-tRNA synthetase 2, mitochondrial (putative) …	1.57332	8.23162	5.83e-20	3.13e-18
NM_012318 // LETM1 // leucine zipper-EF-hand containing transmembrane protein 1 // 4p16.3 // 3954 /// ENST00000302787 // LETM1 // leucine zipper-EF-hand containing transmembrane protein 1 // 4p16.3 // 3954 /// ENST00000417150 // LETM1 // leucine zipper-EF-hand containing transmembrane protein 1 // 4p16.3 // 3954 /// ENST00000512189 // LETM1 // leucine zipper-EF-hand containing transmembrane prote…	0.622035	6.66343	5.99e-20	3.22e-18
NM_001195098 // ANKRD28 // ankyrin repeat domain 28 // 3p25.1 // 23243 /// NM_001195099 // ANKRD28 // ankyrin repeat domain 28 // 3p25.1 // 23243 /// NM_015199 // ANKRD28 // ankyrin repeat domain 28 // 3p25.1 // 23243 /// ENST00000383777 // ANKRD28 // ankyrin repeat domain 28 // 3p25.1 // 23243 /// ENST00000399451 // ANKRD28 // ankyrin repeat domain 28 // 3p25.1 // 23243 /// ENST00000412318 // AN…	3.31396	11.9974	6.02e-20	3.23e-18
NM_001320 // CSNK2B // casein kinase 2, beta polypeptide // 6p21.3 // 1460 /// BC112017 // CSNK2B // casein kinase 2, beta polypeptide // 6p21.3 // 1460 /// BC112019 // CSNK2B // casein kinase 2, beta polypeptide // 6p21.3 // 1460 /// OTTHUMT00000268344 // CSNK2B // NULL // --- // --- /// OTTHUMT00000268346 // CSNK2B // NULL // --- // --- /// OTTHUMT00000315390 // CSNK2B // NULL // --- // --- ///…	-0.650086	8.51549	6.11e-20	3.27e-18
NM_145256 // LRRC25 // leucine rich repeat containing 25 // 19p13.11 // 126364 /// ENST00000339007 // LRRC25 // leucine rich repeat containing 25 // 19p13.11 // 126364 /// BC071640 // LRRC25 // leucine rich repeat containing 25 // 19p13.11 // 126364 /// BC093842 // LRRC25 // leucine rich repeat containing 25 // 19p13.11 // 126364	-4.41031	8.58964	6.23e-20	3.34e-18
NM_022731 // NUCKS1 // nuclear casein kinase and cyclin-dependent kinase substrate 1 // 1q32.1 // 64710 /// ENST00000264531 // NUCKS1 // nuclear casein kinase and cyclin-dependent kinase substrate 1 // 1q32.1 // 64710 /// ENST00000367142 // NUCKS1 // nuclear casein kinase and cyclin-dependent kinase substrate 1 // 1q32.1 // 64710 /// ENST00000464938 // NUCKS1 // nuclear casein kinase and cyclin-d…	1.50914	10.275	6.36e-20	3.4e-18
NM_181900 // STARD5 // StAR-related lipid transfer (START) domain containing 5 // 15q26 // 80765 /// ENST00000302824 // STARD5 // StAR-related lipid transfer (START) domain containing 5 // 15q26 // 80765 /// ENST00000559913 // STARD5 // StAR-related lipid transfer (START) domain containing 5 // 15q26 // 80765 /// BC004365 // STARD5 // StAR-related lipid transfer (START) domain containing 5 // 15q…	-0.866867	5.16819	6.39e-20	3.41e-18
NM_003071 // HLTF // helicase-like transcription factor // 3q25.1-q26.1 // 6596 /// NM_139048 // HLTF // helicase-like transcription factor // 3q25.1-q26.1 // 6596 /// BC044659 // HLTF // helicase-like transcription factor // 3q25.1-q26.1 // 6596 /// ENST00000310053 // HLTF // helicase-like transcription factor // 3q25.1-q26.1 // 6596 /// ENST00000392912 // HLTF // helicase-like transcription fac…	2.17109	9.22558	6.59e-20	3.52e-18
NM_015149 // RGL1 // ral guanine nucleotide dissociation stimulator-like 1 // 1q25.3 // 23179 /// ENST00000304685 // RGL1 // ral guanine nucleotide dissociation stimulator-like 1 // 1q25.3 // 23179 /// ENST00000360851 // RGL1 // ral guanine nucleotide dissociation stimulator-like 1 // 1q25.3 // 23179 /// ENST00000367531 // RGL1 // ral guanine nucleotide dissociation stimulator-like 1 // 1q25.3 //…	-1.05833	4.36855	6.65e-20	3.55e-18
NR_040662 // HCP5 // HLA complex P5 (non-protein coding) // 6p21.3 // 10866 /// BC106759 // HCP5 // HLA complex P5 (non-protein coding) // 6p21.3 // 10866 /// OTTHUMT00000077345 // HCP5 // NULL // --- // --- /// OTTHUMT00000258228 // HCP5 // NULL // --- // ---	-3.46452	8.60405	6.71e-20	3.57e-18
NM_001320 // CSNK2B // casein kinase 2, beta polypeptide // 6p21.3 // 1460 /// BC112017 // CSNK2B // casein kinase 2, beta polypeptide // 6p21.3 // 1460 /// BC112019 // CSNK2B // casein kinase 2, beta polypeptide // 6p21.3 // 1460 /// OTTHUMT00000310017 // CSNK2B // NULL // --- // --- /// OTTHUMT00000310018 // CSNK2B // NULL // --- // --- /// OTTHUMT00000310019 // CSNK2B // NULL // --- // --- ///…	-0.629953	8.31603	6.9e-20	3.65e-18
NM_001320 // CSNK2B // casein kinase 2, beta polypeptide // 6p21.3 // 1460 /// BC112017 // CSNK2B // casein kinase 2, beta polypeptide // 6p21.3 // 1460 /// BC112019 // CSNK2B // casein kinase 2, beta polypeptide // 6p21.3 // 1460 /// OTTHUMT00000311173 // CSNK2B // NULL // --- // --- /// OTTHUMT00000311174 // CSNK2B // NULL // --- // --- /// OTTHUMT00000311175 // CSNK2B // NULL // --- // --- ///…	-0.629953	8.31603	6.9e-20	3.65e-18
NM_015659 // RSL1D1 // ribosomal L1 domain containing 1 // 16p13.13 // 26156 /// ENST00000355674 // RSL1D1 // ribosomal L1 domain containing 1 // 16p13.13 // 26156 /// ENST00000396503 // RSL1D1 // ribosomal L1 domain containing 1 // 16p13.13 // 26156 /// ENST00000542106 // RSL1D1 // ribosomal L1 domain containing 1 // 16p13.13 // 26156 /// BC112228 // RSL1D1 // ribosomal L1 domain containing 1 //…	2.02329	14.5357	6.91e-20	3.65e-18
NM_025261 // LY6G6C // lymphocyte antigen 6 complex, locus G6C // 6p21.33 // 80740 /// ENST00000375819 // LY6G6C // lymphocyte antigen 6 complex, locus G6C // 6p21.33 // 80740 /// ENST00000495859 // LY6G6C // lymphocyte antigen 6 complex, locus G6C // 6p21.33 // 80740 /// BC036302 // LY6G6C // lymphocyte antigen 6 complex, locus G6C // 6p21.33 // 80740 /// OTTHUMT00000076530 // LY6G6C // NULL // …	-0.607157	4.1009	6.98e-20	3.67e-18
NM_025261 // LY6G6C // lymphocyte antigen 6 complex, locus G6C // 6p21.33 // 80740 /// BC036302 // LY6G6C // lymphocyte antigen 6 complex, locus G6C // 6p21.33 // 80740 /// OTTHUMT00000077270 // LY6G6C // NULL // --- // --- /// OTTHUMT00000268414 // LY6G6C // NULL // --- // ---	-0.607157	4.1009	6.98e-20	3.67e-18
NM_025261 // LY6G6C // lymphocyte antigen 6 complex, locus G6C // 6p21.33 // 80740 /// BC036302 // LY6G6C // lymphocyte antigen 6 complex, locus G6C // 6p21.33 // 80740 /// OTTHUMT00000310186 // LY6G6C // NULL // --- // --- /// OTTHUMT00000310187 // LY6G6C // NULL // --- // ---	-0.607157	4.1009	6.98e-20	3.67e-18
NM_025261 // LY6G6C // lymphocyte antigen 6 complex, locus G6C // 6p21.33 // 80740 /// BC036302 // LY6G6C // lymphocyte antigen 6 complex, locus G6C // 6p21.33 // 80740 /// OTTHUMT00000311316 // LY6G6C // NULL // --- // --- /// OTTHUMT00000311317 // LY6G6C // NULL // --- // ---	-0.607157	4.1009	6.98e-20	3.67e-18
NM_025261 // LY6G6C // lymphocyte antigen 6 complex, locus G6C // 6p21.33 // 80740 /// BC036302 // LY6G6C // lymphocyte antigen 6 complex, locus G6C // 6p21.33 // 80740 /// OTTHUMT00000312229 // LY6G6C // NULL // --- // --- /// OTTHUMT00000312230 // LY6G6C // NULL // --- // ---	-0.607157	4.1009	6.98e-20	3.67e-18
NM_025261 // LY6G6C // lymphocyte antigen 6 complex, locus G6C // 6p21.33 // 80740 /// BC036302 // LY6G6C // lymphocyte antigen 6 complex, locus G6C // 6p21.33 // 80740 /// OTTHUMT00000268317 // LY6G6C // NULL // --- // --- /// OTTHUMT00000268318 // LY6G6C // NULL // --- // ---	-0.607157	4.1009	6.98e-20	3.67e-18
NM_001320 // CSNK2B // casein kinase 2, beta polypeptide // 6p21.3 // 1460 /// BC112017 // CSNK2B // casein kinase 2, beta polypeptide // 6p21.3 // 1460 /// BC112019 // CSNK2B // casein kinase 2, beta polypeptide // 6p21.3 // 1460 /// OTTHUMT00000312061 // CSNK2B // NULL // --- // --- /// OTTHUMT00000312062 // CSNK2B // NULL // --- // --- /// OTTHUMT00000312063 // CSNK2B // NULL // --- // --- ///…	-0.628147	8.16104	7.04e-20	3.7e-18
NM_001170931 // FOXO4 // forkhead box O4 // Xq13.1 // 4303 /// NM_005938 // FOXO4 // forkhead box O4 // Xq13.1 // 4303 /// ENST00000341558 // FOXO4 // forkhead box O4 // Xq13.1 // 4303 /// ENST00000374259 // FOXO4 // forkhead box O4 // Xq13.1 // 4303 /// ENST00000466874 // FOXO4 // forkhead box O4 // Xq13.1 // 4303 /// BC106761 // FOXO4 // forkhead box O4 // Xq13.1 // 4303 /// OTTHUMT00000057116 …	-1.1918	6.72021	7.12e-20	3.74e-18
NM_033397 // ITPRIP // inositol 1,4,5-trisphosphate receptor interacting protein // 10q25.1 // 85450 /// ENST00000278071 // ITPRIP // inositol 1,4,5-trisphosphate receptor interacting protein // 10q25.1 // 85450 /// ENST00000337478 // ITPRIP // inositol 1,4,5-trisphosphate receptor interacting protein // 10q25.1 // 85450 /// ENST00000358187 // ITPRIP // inositol 1,4,5-trisphosphate receptor inter…	-2.23576	7.5064	7.18e-20	3.77e-18
NM_014828 // TOX4 // TOX high mobility group box family member 4 // 14q11.2 // 9878 /// ENST00000262709 // TOX4 // TOX high mobility group box family member 4 // 14q11.2 // 9878 /// ENST00000405508 // TOX4 // TOX high mobility group box family member 4 // 14q11.2 // 9878 /// ENST00000448790 // TOX4 // TOX high mobility group box family member 4 // 14q11.2 // 9878 /// ENST00000494242 // TOX4 // TO…	-0.971696	9.3724	7.85e-20	4.11e-18
NM_001015891 // TAF9 // TAF9 RNA polymerase II, TATA box binding protein (TBP)-associated factor, 32kDa // 5q11.2-q13.1 // 6880 /// NM_001015892 // TAF9 // TAF9 RNA polymerase II, TATA box binding protein (TBP)-associated factor, 32kDa // 5q11.2-q13.1 // 6880 /// NM_003187 // TAF9 // TAF9 RNA polymerase II, TATA box binding protein (TBP)-associated factor, 32kDa // 5q11.2-q13.1 // 6880 /// NM_016…	0.66377	8.72651	8.15e-20	4.27e-18
NM_003875 // GMPS // guanine monphosphate synthetase // 3q24 // 8833 /// ENST00000295920 // GMPS // guanine monphosphate synthetase // 3q24 // 8833 /// ENST00000476145 // GMPS // guanine monphosphate synthetase // 3q24 // 8833 /// ENST00000496455 // GMPS // guanine monphosphate synthetase // 3q24 // 8833 /// ENST00000537975 // GMPS // guanine monphosphate synthetase // 3q24 // 8833 /// ENST000005…	1.30494	10.529	8.24e-20	4.31e-18
ENST00000425218 // ST13P19 // suppression of tumorigenicity 13 (colon carcinoma) (Hsp70 interacting protein) pseudogene 19 // --- // ---	0.942579	5.73951	8.27e-20	4.33e-18
NM_016565 // COA4 // cytochrome c oxidase assembly factor 4 homolog (S. cerevisiae) // 11q13.4 // 51287 /// ENST00000355693 // COA4 // cytochrome c oxidase assembly factor 4 homolog (S. cerevisiae) // 11q13.4 // 51287 /// ENST00000537289 // COA4 // cytochrome c oxidase assembly factor 4 homolog (S. cerevisiae) // 11q13.4 // 51287 /// ENST00000537581 // COA4 // cytochrome c oxidase assembly factor…	0.744795	8.61842	8.51e-20	4.44e-18
NM_003720 // PSMG1 // proteasome (prosome, macropain) assembly chaperone 1 // 21q22.3 // 8624 /// NM_203433 // PSMG1 // proteasome (prosome, macropain) assembly chaperone 1 // 21q22.3 // 8624 /// ENST00000331573 // PSMG1 // proteasome (prosome, macropain) assembly chaperone 1 // 21q22.3 // 8624 /// ENST00000380900 // PSMG1 // proteasome (prosome, macropain) assembly chaperone 1 // 21q22.3 // 8624…	1.15399	9.01959	8.64e-20	4.5e-18
NM_014916 // LMTK2 // lemur tyrosine kinase 2 // 7q21.3 // 22853 /// ENST00000297293 // LMTK2 // lemur tyrosine kinase 2 // 7q21.3 // 22853 /// ENST00000493372 // LMTK2 // lemur tyrosine kinase 2 // 7q21.3 // 22853 /// OTTHUMT00000334560 // LMTK2 // NULL // --- // --- /// OTTHUMT00000334562 // LMTK2 // NULL // --- // ---	-1.66444	7.11597	8.9e-20	4.63e-18
NM_001171812 // GBA // glucosidase, beta, acid // 1q21 // 2629 /// NM_001171811 // GBA // glucosidase, beta, acid // 1q21 // 2629 /// NM_000157 // GBA // glucosidase, beta, acid // 1q21 // 2629 /// NM_001005741 // GBA // glucosidase, beta, acid // 1q21 // 2629 /// NM_001005742 // GBA // glucosidase, beta, acid // 1q21 // 2629 /// ENST00000327247 // GBA // glucosidase, beta, acid // 1q21 // 2629 /…	-1.59247	9.07145	8.92e-20	4.64e-18
NM_016582 // SLC15A3 // solute carrier family 15, member 3 // 11q12.2 // 51296 /// NR_027391 // SLC15A3 // solute carrier family 15, member 3 // 11q12.2 // 51296 /// ENST00000227880 // SLC15A3 // solute carrier family 15, member 3 // 11q12.2 // 51296 /// ENST00000442626 // SLC15A3 // solute carrier family 15, member 3 // 11q12.2 // 51296 /// BC025710 // SLC15A3 // solute carrier family 15, member…	-2.44623	6.52562	8.99e-20	4.67e-18
ENST00000471935 // TRBV11-2 // T cell receptor beta variable 11-2 // --- // --- /// OTTHUMT00000351242 // TRBV11-2 // NULL // --- // ---	-0.782751	3.74991	9.31e-20	4.81e-18
NM_198066 // GNPNAT1 // glucosamine-phosphate N-acetyltransferase 1 // 14q22.1 // 64841 /// ENST00000216410 // GNPNAT1 // glucosamine-phosphate N-acetyltransferase 1 // 14q22.1 // 64841 /// ENST00000554230 // GNPNAT1 // glucosamine-phosphate N-acetyltransferase 1 // 14q22.1 // 64841 /// ENST00000554421 // GNPNAT1 // glucosamine-phosphate N-acetyltransferase 1 // 14q22.1 // 64841 /// BC012179 // G…	0.769665	7.53446	9.42e-20	4.86e-18
NM_018150 // RNF220 // ring finger protein 220 // 1p34.1 // 55182 /// ENST00000355387 // RNF220 // ring finger protein 220 // 1p34.1 // 55182 /// ENST00000361799 // RNF220 // ring finger protein 220 // 1p34.1 // 55182 /// ENST00000372247 // RNF220 // ring finger protein 220 // 1p34.1 // 55182 /// ENST00000372248 // RNF220 // ring finger protein 220 // 1p34.1 // 55182 /// ENST00000416840 // RNF220…	1.49792	9.25644	9.49e-20	4.89e-18
NM_006554 // MTX2 // metaxin 2 // 2q31.1 // 10651 /// NR_027850 // MTX2 // metaxin 2 // 2q31.1 // 10651 /// ENST00000249442 // MTX2 // metaxin 2 // 2q31.1 // 10651 /// ENST00000392529 // MTX2 // metaxin 2 // 2q31.1 // 10651 /// ENST00000443241 // MTX2 // metaxin 2 // 2q31.1 // 10651 /// BC017271 // MTX2 // metaxin 2 // 2q31.1 // 10651 /// BC067831 // MTX2 // metaxin 2 // 2q31.1 // 10651 /// BC088…	1.12083	8.22529	9.65e-20	4.97e-18
NM_001085347 // TOR2A // torsin family 2, member A // 9q34.11 // 27433 /// NM_001134430 // TOR2A // torsin family 2, member A // 9q34.11 // 27433 /// NM_001134431 // TOR2A // torsin family 2, member A // 9q34.11 // 27433 /// NM_001252018 // TOR2A // torsin family 2, member A // 9q34.11 // 27433 /// NM_001252021 // TOR2A // torsin family 2, member A // 9q34.11 // 27433 /// NM_001252023 // TOR2A //…	-0.703186	5.42174	9.66e-20	4.97e-18
NM_152740 // HIBADH // 3-hydroxyisobutyrate dehydrogenase // 7p15.2 // 11112 /// ENST00000265395 // HIBADH // 3-hydroxyisobutyrate dehydrogenase // 7p15.2 // 11112 /// BC032324 // HIBADH // 3-hydroxyisobutyrate dehydrogenase // 7p15.2 // 11112 /// OTTHUMT00000214132 // HIBADH // NULL // --- // --- /// OTTHUMT00000327511 // HIBADH // NULL // --- // --- /// OTTHUMT00000327512 // HIBADH // NULL // -…	0.953248	7.40208	9.72e-20	5e-18
NM_020939 // CPNE5 // copine V // 6p21.1 // 57699 /// ENST00000244751 // CPNE5 // copine V // 6p21.1 // 57699 /// ENST00000393189 // CPNE5 // copine V // 6p21.1 // 57699 /// ENST00000459703 // CPNE5 // copine V // 6p21.1 // 57699 /// BC053872 // CPNE5 // copine V // 6p21.1 // 57699 /// OTTHUMT00000040351 // CPNE5 // NULL // --- // --- /// OTTHUMT00000040352 // CPNE5 // NULL // --- // --- /// OTTH…	-0.403173	4.39292	9.9e-20	5.07e-18
NM_000434 // NEU1 // sialidase 1 (lysosomal sialidase) // 6p21.3 // 4758 /// ENST00000375631 // NEU1 // sialidase 1 (lysosomal sialidase) // 6p21.3 // 4758 /// BC000722 // NEU1 // sialidase 1 (lysosomal sialidase) // 6p21.3 // 4758 /// BC011900 // NEU1 // sialidase 1 (lysosomal sialidase) // 6p21.3 // 4758 /// OTTHUMT00000076616 // NEU1 // NULL // --- // --- /// OTTHUMT00000268458 // NEU1 // NULL…	-1.30794	7.17275	9.93e-20	5.07e-18
NM_000434 // NEU1 // sialidase 1 (lysosomal sialidase) // 6p21.3 // 4758 /// BC000722 // NEU1 // sialidase 1 (lysosomal sialidase) // 6p21.3 // 4758 /// BC011900 // NEU1 // sialidase 1 (lysosomal sialidase) // 6p21.3 // 4758 /// OTTHUMT00000309427 // NEU1 // NULL // --- // --- /// OTTHUMT00000309428 // NEU1 // NULL // --- // --- /// OTTHUMT00000309429 // NEU1 // NULL // --- // --- /// OTTHUMT0000…	-1.30794	7.17275	9.93e-20	5.07e-18
NM_000434 // NEU1 // sialidase 1 (lysosomal sialidase) // 6p21.3 // 4758 /// BC000722 // NEU1 // sialidase 1 (lysosomal sialidase) // 6p21.3 // 4758 /// BC011900 // NEU1 // sialidase 1 (lysosomal sialidase) // 6p21.3 // 4758 /// OTTHUMT00000310270 // NEU1 // NULL // --- // --- /// OTTHUMT00000310271 // NEU1 // NULL // --- // --- /// OTTHUMT00000310272 // NEU1 // NULL // --- // --- /// OTTHUMT0000…	-1.30794	7.17275	9.93e-20	5.07e-18
NM_000434 // NEU1 // sialidase 1 (lysosomal sialidase) // 6p21.3 // 4758 /// BC000722 // NEU1 // sialidase 1 (lysosomal sialidase) // 6p21.3 // 4758 /// BC011900 // NEU1 // sialidase 1 (lysosomal sialidase) // 6p21.3 // 4758 /// OTTHUMT00000311379 // NEU1 // NULL // --- // --- /// OTTHUMT00000311380 // NEU1 // NULL // --- // --- /// OTTHUMT00000311381 // NEU1 // NULL // --- // --- /// OTTHUMT0000…	-1.30794	7.17275	9.93e-20	5.07e-18
NM_000434 // NEU1 // sialidase 1 (lysosomal sialidase) // 6p21.3 // 4758 /// BC000722 // NEU1 // sialidase 1 (lysosomal sialidase) // 6p21.3 // 4758 /// BC011900 // NEU1 // sialidase 1 (lysosomal sialidase) // 6p21.3 // 4758 /// OTTHUMT00000312301 // NEU1 // NULL // --- // --- /// OTTHUMT00000312302 // NEU1 // NULL // --- // --- /// OTTHUMT00000312303 // NEU1 // NULL // --- // --- /// OTTHUMT0000…	-1.30794	7.17275	9.93e-20	5.07e-18
NM_000434 // NEU1 // sialidase 1 (lysosomal sialidase) // 6p21.3 // 4758 /// BC000722 // NEU1 // sialidase 1 (lysosomal sialidase) // 6p21.3 // 4758 /// BC011900 // NEU1 // sialidase 1 (lysosomal sialidase) // 6p21.3 // 4758 /// OTTHUMT00000035747 // NEU1 // NULL // --- // --- /// OTTHUMT00000268451 // NEU1 // NULL // --- // --- /// OTTHUMT00000268452 // NEU1 // NULL // --- // --- /// OTTHUMT0000…	-1.30794	7.17275	9.93e-20	5.07e-18
NM_000434 // NEU1 // sialidase 1 (lysosomal sialidase) // 6p21.3 // 4758 /// BC000722 // NEU1 // sialidase 1 (lysosomal sialidase) // 6p21.3 // 4758 /// BC011900 // NEU1 // sialidase 1 (lysosomal sialidase) // 6p21.3 // 4758 /// OTTHUMT00000268709 // NEU1 // NULL // --- // --- /// OTTHUMT00000268710 // NEU1 // NULL // --- // --- /// OTTHUMT00000268711 // NEU1 // NULL // --- // --- /// OTTHUMT0000…	-1.30794	7.17275	9.93e-20	5.07e-18
NM_001135911 // PIK3IP1 // phosphoinositide-3-kinase interacting protein 1 // 22q12.2 // 113791 /// NM_052880 // PIK3IP1 // phosphoinositide-3-kinase interacting protein 1 // 22q12.2 // 113791 /// ENST00000215912 // PIK3IP1 // phosphoinositide-3-kinase interacting protein 1 // 22q12.2 // 113791 /// ENST00000402249 // PIK3IP1 // phosphoinositide-3-kinase interacting protein 1 // 22q12.2 // 113791 …	-1.74957	6.84667	9.95e-20	5.08e-18
NM_012334 // MYO10 // myosin X // 5p15.1-p14.3 // 4651 /// ENST00000274203 // MYO10 // myosin X // 5p15.1-p14.3 // 4651 /// ENST00000427430 // MYO10 // myosin X // 5p15.1-p14.3 // 4651 /// ENST00000507288 // MYO10 // myosin X // 5p15.1-p14.3 // 4651 /// ENST00000512061 // MYO10 // myosin X // 5p15.1-p14.3 // 4651 /// ENST00000513610 // MYO10 // myosin X // 5p15.1-p14.3 // 4651 /// ENST00000515803…	-0.786562	4.22347	1.05e-19	5.36e-18
NM_033407 // DOCK7 // dedicator of cytokinesis 7 // 1p31.3 // 85440 /// ENST00000251157 // DOCK7 // dedicator of cytokinesis 7 // 1p31.3 // 85440 /// ENST00000340370 // DOCK7 // dedicator of cytokinesis 7 // 1p31.3 // 85440 /// ENST00000395441 // DOCK7 // dedicator of cytokinesis 7 // 1p31.3 // 85440 /// ENST00000404627 // DOCK7 // dedicator of cytokinesis 7 // 1p31.3 // 85440 /// ENST00000489185…	1.88707	7.49696	1.08e-19	5.47e-18
NM_000434 // NEU1 // sialidase 1 (lysosomal sialidase) // 6p21.3 // 4758 /// BC000722 // NEU1 // sialidase 1 (lysosomal sialidase) // 6p21.3 // 4758 /// BC011900 // NEU1 // sialidase 1 (lysosomal sialidase) // 6p21.3 // 4758 /// OTTHUMT00000077347 // NEU1 // NULL // --- // --- /// OTTHUMT00000268676 // NEU1 // NULL // --- // --- /// OTTHUMT00000268677 // NEU1 // NULL // --- // --- /// OTTHUMT0000…	-1.30549	7.1556	1.08e-19	5.47e-18
NM_001144772 // NSMAF // neutral sphingomyelinase (N-SMase) activation associated factor // 8q12-q13 // 8439 /// NM_003580 // NSMAF // neutral sphingomyelinase (N-SMase) activation associated factor // 8q12-q13 // 8439 /// ENST00000038176 // NSMAF // neutral sphingomyelinase (N-SMase) activation associated factor // 8q12-q13 // 8439 /// ENST00000427130 // NSMAF // neutral sphingomyelinase (N-SMas…	1.39344	9.99368	1.08e-19	5.48e-18
NM_024790 // CSPP1 // centrosome and spindle pole associated protein 1 // 8q13.2 // 79848 /// ENST00000262210 // CSPP1 // centrosome and spindle pole associated protein 1 // 8q13.2 // 79848 /// ENST00000412460 // CSPP1 // centrosome and spindle pole associated protein 1 // 8q13.2 // 79848 /// ENST00000519668 // CSPP1 // centrosome and spindle pole associated protein 1 // 8q13.2 // 79848 /// ENST0…	1.32711	8.2486	1.08e-19	5.5e-18
ENST00000454837 // ANTXRLP1 // anthrax toxin receptor-like pseudogene 1 // --- // --- /// ENST00000543148 // ANTXRLP1 // anthrax toxin receptor-like pseudogene 1 // --- // --- /// OTTHUMT00000047859 // ANTXRLP1 // NULL // --- // ---	-0.737476	4.48919	1.11e-19	5.64e-18
NM_005803 // FLOT1 // flotillin 1 // 6p21.3 // 10211 /// BC001146 // FLOT1 // flotillin 1 // 6p21.3 // 10211 /// OTTHUMT00000310987 // FLOT1 // NULL // --- // --- /// OTTHUMT00000310988 // FLOT1 // NULL // --- // --- /// OTTHUMT00000310989 // FLOT1 // NULL // --- // --- /// OTTHUMT00000310990 // FLOT1 // NULL // --- // --- /// OTTHUMT00000310991 // FLOT1 // NULL // --- // --- /// OTTHUMT000003109…	-1.56061	8.00315	1.12e-19	5.66e-18
NR_002812 // HCG26 // HLA complex group 26 (non-protein coding) // 6p21.3 // 352961	-1.24556	5.3691	1.16e-19	5.89e-18
NM_000993 // RPL31 // ribosomal protein L31 // 2q11.2 // 6160 /// NM_001098577 // RPL31 // ribosomal protein L31 // 2q11.2 // 6160 /// NM_001099693 // RPL31 // ribosomal protein L31 // 2q11.2 // 6160 /// BC070210 // RPL31 // ribosomal protein L31 // 2q11.2 // 6160 /// ENST00000264258 // RPL31 // ribosomal protein L31 // 2q11.2 // 6160 /// ENST00000409000 // RPL31 // ribosomal protein L31 // 2q11.…	1.01758	6.97905	1.19e-19	6e-18
NM_022163 // MRPL46 // mitochondrial ribosomal protein L46 // 15q25.3 // 26589 /// ENST00000312475 // MRPL46 // mitochondrial ribosomal protein L46 // 15q25.3 // 26589 /// ENST00000559538 // MRPL46 // mitochondrial ribosomal protein L46 // 15q25.3 // 26589 /// BC017883 // MRPL46 // mitochondrial ribosomal protein L46 // 15q25.3 // 26589 /// OTTHUMT00000309073 // MRPL46 // NULL // --- // ---	1.06718	6.41446	1.23e-19	6.2e-18
NM_025261 // LY6G6C // lymphocyte antigen 6 complex, locus G6C // 6p21.33 // 80740 /// BC036302 // LY6G6C // lymphocyte antigen 6 complex, locus G6C // 6p21.33 // 80740 /// OTTHUMT00000035510 // LY6G6C // NULL // --- // --- /// OTTHUMT00000035511 // LY6G6C // NULL // --- // ---	-0.619906	4.15933	1.24e-19	6.25e-18
NM_130838 // UBE3A // ubiquitin protein ligase E3A // 15q11.2 // 7337 /// NM_000462 // UBE3A // ubiquitin protein ligase E3A // 15q11.2 // 7337 /// NM_130839 // UBE3A // ubiquitin protein ligase E3A // 15q11.2 // 7337 /// ENST00000232165 // UBE3A // ubiquitin protein ligase E3A // 15q11.2 // 7337 /// ENST00000356465 // UBE3A // ubiquitin protein ligase E3A // 15q11.2 // 7337 /// ENST00000397954 /…	0.867916	11.2638	1.26e-19	6.32e-18
NM_001201552 // ZNF821 // zinc finger protein 821 // 16q22.2 // 55565 /// NM_001201553 // ZNF821 // zinc finger protein 821 // 16q22.2 // 55565 /// NM_001201554 // ZNF821 // zinc finger protein 821 // 16q22.2 // 55565 /// NM_001201556 // ZNF821 // zinc finger protein 821 // 16q22.2 // 55565 /// NM_017530 // ZNF821 // zinc finger protein 821 // 16q22.2 // 55565 /// ENST00000313565 // ZNF821 // zin…	-0.449506	4.336	1.27e-19	6.38e-18
NM_001171157 // SIGLEC10 // sialic acid binding Ig-like lectin 10 // 19q13.3 // 89790 /// NM_001171156 // SIGLEC10 // sialic acid binding Ig-like lectin 10 // 19q13.3 // 89790 /// NM_001171158 // SIGLEC10 // sialic acid binding Ig-like lectin 10 // 19q13.3 // 89790 /// NM_001171159 // SIGLEC10 // sialic acid binding Ig-like lectin 10 // 19q13.3 // 89790 /// NM_001171160 // SIGLEC10 // sialic acid…	-2.62102	7.56028	1.28e-19	6.41e-18
NM_001102610 // TUBGCP5 // tubulin, gamma complex associated protein 5 // 15q11.2 // 114791 /// NM_052903 // TUBGCP5 // tubulin, gamma complex associated protein 5 // 15q11.2 // 114791 /// ENST00000283645 // TUBGCP5 // tubulin, gamma complex associated protein 5 // 15q11.2 // 114791 /// ENST00000453949 // TUBGCP5 // tubulin, gamma complex associated protein 5 // 15q11.2 // 114791 /// ENST00000559…	1.1514	7.31748	1.28e-19	6.41e-18
NM_014346 // TBC1D22A // TBC1 domain family, member 22A // 22q13.3 // 25771 /// ENST00000337137 // TBC1D22A // TBC1 domain family, member 22A // 22q13.3 // 25771 /// ENST00000355704 // TBC1D22A // TBC1 domain family, member 22A // 22q13.3 // 25771 /// ENST00000380995 // TBC1D22A // TBC1 domain family, member 22A // 22q13.3 // 25771 /// ENST00000406733 // TBC1D22A // TBC1 domain family, member 22A…	-0.664356	7.81791	1.32e-19	6.59e-18
NM_001170670 // ZNHIT6 // zinc finger, HIT-type containing 6 // 1p22.3 // 54680 /// NM_017953 // ZNHIT6 // zinc finger, HIT-type containing 6 // 1p22.3 // 54680 /// ENST00000370574 // ZNHIT6 // zinc finger, HIT-type containing 6 // 1p22.3 // 54680 /// ENST00000431532 // ZNHIT6 // zinc finger, HIT-type containing 6 // 1p22.3 // 54680 /// BC026236 // ZNHIT6 // zinc finger, HIT-type containing 6 // …	1.69491	8.70923	1.35e-19	6.72e-18
ENST00000426622 // GOLGA8R // golgin A8 family, member R // 15q13.2 // 643699 /// ENST00000448387 // GOLGA8R // golgin A8 family, member R // 15q13.2 // 643699	2.99583	10.6409	1.36e-19	6.78e-18
NM_001320 // CSNK2B // casein kinase 2, beta polypeptide // 6p21.3 // 1460 /// BC112017 // CSNK2B // casein kinase 2, beta polypeptide // 6p21.3 // 1460 /// BC112019 // CSNK2B // casein kinase 2, beta polypeptide // 6p21.3 // 1460 /// OTTHUMT00000076691 // CSNK2B // NULL // --- // --- /// OTTHUMT00000268420 // CSNK2B // NULL // --- // --- /// OTTHUMT00000315061 // CSNK2B // NULL // --- // --- ///…	-0.626459	8.31398	1.37e-19	6.84e-18
NM_001201478 // EIF2D // eukaryotic translation initiation factor 2D // 1q32.1 // 1939 /// NM_006893 // EIF2D // eukaryotic translation initiation factor 2D // 1q32.1 // 1939 /// ENST00000271764 // EIF2D // eukaryotic translation initiation factor 2D // 1q32.1 // 1939 /// ENST00000367111 // EIF2D // eukaryotic translation initiation factor 2D // 1q32.1 // 1939 /// ENST00000367114 // EIF2D // euka…	0.937574	8.33221	1.38e-19	6.89e-18
NM_003897 // IER3 // immediate early response 3 // 6p21.3 // 8870 /// BC000844 // IER3 // immediate early response 3 // 6p21.3 // 8870 /// BC005080 // IER3 // immediate early response 3 // 6p21.3 // 8870 /// OTTHUMT00000077309 // IER3 // NULL // --- // --- /// OTTHUMT00000077310 // IER3 // NULL // --- // ---	-4.40481	8.41074	1.44e-19	7.15e-18
NM_003897 // IER3 // immediate early response 3 // 6p21.3 // 8870 /// BC000844 // IER3 // immediate early response 3 // 6p21.3 // 8870 /// BC005080 // IER3 // immediate early response 3 // 6p21.3 // 8870 /// OTTHUMT00000309889 // IER3 // NULL // --- // --- /// OTTHUMT00000309890 // IER3 // NULL // --- // ---	-4.40481	8.41074	1.44e-19	7.15e-18
NM_003897 // IER3 // immediate early response 3 // 6p21.3 // 8870 /// BC000844 // IER3 // immediate early response 3 // 6p21.3 // 8870 /// BC005080 // IER3 // immediate early response 3 // 6p21.3 // 8870 /// OTTHUMT00000311026 // IER3 // NULL // --- // --- /// OTTHUMT00000311027 // IER3 // NULL // --- // ---	-4.40481	8.41074	1.44e-19	7.15e-18
NM_003897 // IER3 // immediate early response 3 // 6p21.3 // 8870 /// BC000844 // IER3 // immediate early response 3 // 6p21.3 // 8870 /// BC005080 // IER3 // immediate early response 3 // 6p21.3 // 8870 /// OTTHUMT00000258037 // IER3 // NULL // --- // --- /// OTTHUMT00000258038 // IER3 // NULL // --- // ---	-4.40481	8.41074	1.44e-19	7.15e-18
NM_001193270 // MSL3 // male-specific lethal 3 homolog (Drosophila) // Xp22.3 // 10943 /// NM_006800 // MSL3 // male-specific lethal 3 homolog (Drosophila) // Xp22.3 // 10943 /// NM_078628 // MSL3 // male-specific lethal 3 homolog (Drosophila) // Xp22.3 // 10943 /// NM_078629 // MSL3 // male-specific lethal 3 homolog (Drosophila) // Xp22.3 // 10943 /// ENST00000312196 // MSL3 // male-specific let…	-1.51132	9.00063	1.59e-19	7.87e-18
NM_001042618 // PARP2 // poly (ADP-ribose) polymerase 2 // 14q11.2-q12 // 10038 /// NM_005484 // PARP2 // poly (ADP-ribose) polymerase 2 // 14q11.2-q12 // 10038 /// ENST00000250416 // PARP2 // poly (ADP-ribose) polymerase 2 // 14q11.2-q12 // 10038 /// ENST00000429687 // PARP2 // poly (ADP-ribose) polymerase 2 // 14q11.2-q12 // 10038 /// ENST00000527915 // PARP2 // poly (ADP-ribose) polymerase 2 /…	1.13994	7.30923	1.65e-19	8.12e-18
NM_021227 // OSTC // oligosaccharyltransferase complex subunit (non-catalytic) // 4q25 // 58505 /// ENST00000361564 // OSTCP2 // oligosaccharyltransferase complex subunit pseudogene 2 // 1p36.11 // 646567 /// ENST00000361564 // OSTC // oligosaccharyltransferase complex subunit (non-catalytic) // 4q25 // 58505 /// ENST00000505745 // OSTCP2 // oligosaccharyltransferase complex subunit pseudogene 2 …	1.83101	11.1838	1.67e-19	8.23e-18
NM_020980 // AQP9 // aquaporin 9 // 15q // 366 /// ENST00000219919 // AQP9 // aquaporin 9 // 15q // 366 /// ENST00000536493 // AQP9 // aquaporin 9 // 15q // 366 /// ENST00000558772 // AQP9 // aquaporin 9 // 15q // 366 /// ENST00000559443 // AQP9 // aquaporin 9 // 15q // 366 /// BC026258 // AQP9 // aquaporin 9 // 15q // 366 /// OTTHUMT00000255878 // AQP9 // NULL // --- // ---	-6.08803	7.72103	1.75e-19	8.58e-18
NR_027256 // TREML3P // triggering receptor expressed on myeloid cells-like 3, pseudogene // 6p21.1 // 340206	-1.24294	5.02384	1.76e-19	8.65e-18
NM_002262 // KLRD1 // killer cell lectin-like receptor subfamily D, member 1 // 12p13 // 3824 /// NM_007334 // KLRD1 // killer cell lectin-like receptor subfamily D, member 1 // 12p13 // 3824 /// NM_001114396 // KLRD1 // killer cell lectin-like receptor subfamily D, member 1 // 12p13 // 3824 /// ENST00000336164 // KLRD1 // killer cell lectin-like receptor subfamily D, member 1 // 12p13 // 3824 //…	-2.71182	6.46768	1.76e-19	8.65e-18
NM_005803 // FLOT1 // flotillin 1 // 6p21.3 // 10211 /// BC001146 // FLOT1 // flotillin 1 // 6p21.3 // 10211 /// OTTHUMT00000309849 // FLOT1 // NULL // --- // --- /// OTTHUMT00000309850 // FLOT1 // NULL // --- // --- /// OTTHUMT00000309851 // FLOT1 // NULL // --- // --- /// OTTHUMT00000309852 // FLOT1 // NULL // --- // --- /// OTTHUMT00000309853 // FLOT1 // NULL // --- // --- /// OTTHUMT000003098…	-1.56335	8.10518	1.78e-19	8.71e-18
NM_005803 // FLOT1 // flotillin 1 // 6p21.3 // 10211 /// BC001146 // FLOT1 // flotillin 1 // 6p21.3 // 10211 /// OTTHUMT00000018810 // FLOT1 // NULL // --- // --- /// OTTHUMT00000018811 // FLOT1 // NULL // --- // --- /// OTTHUMT00000018812 // FLOT1 // NULL // --- // --- /// OTTHUMT00000018813 // FLOT1 // NULL // --- // --- /// OTTHUMT00000018814 // FLOT1 // NULL // --- // --- /// OTTHUMT000000188…	-1.56335	8.10518	1.78e-19	8.71e-18
NM_005803 // FLOT1 // flotillin 1 // 6p21.3 // 10211 /// BC001146 // FLOT1 // flotillin 1 // 6p21.3 // 10211 /// OTTHUMT00000258028 // FLOT1 // NULL // --- // --- /// OTTHUMT00000315265 // FLOT1 // NULL // --- // --- /// OTTHUMT00000315266 // FLOT1 // NULL // --- // --- /// OTTHUMT00000315267 // FLOT1 // NULL // --- // --- /// OTTHUMT00000315268 // FLOT1 // NULL // --- // --- /// OTTHUMT000003152…	-1.56335	8.10518	1.78e-19	8.71e-18
NM_025079 // ZC3H12A // zinc finger CCCH-type containing 12A // 1p34.3 // 80149 /// ENST00000373082 // ZC3H12A // zinc finger CCCH-type containing 12A // 1p34.3 // 80149 /// ENST00000373087 // ZC3H12A // zinc finger CCCH-type containing 12A // 1p34.3 // 80149 /// ENST00000492829 // ZC3H12A // zinc finger CCCH-type containing 12A // 1p34.3 // 80149 /// BC005001 // ZC3H12A // zinc finger CCCH-type …	-1.67166	6.541	1.81e-19	8.84e-18
NM_005803 // FLOT1 // flotillin 1 // 6p21.3 // 10211 /// BC001146 // FLOT1 // flotillin 1 // 6p21.3 // 10211 /// OTTHUMT00000076920 // FLOT1 // NULL // --- // --- /// OTTHUMT00000314705 // FLOT1 // NULL // --- // --- /// OTTHUMT00000314706 // FLOT1 // NULL // --- // --- /// OTTHUMT00000314707 // FLOT1 // NULL // --- // --- /// OTTHUMT00000314708 // FLOT1 // NULL // --- // --- /// OTTHUMT000003147…	-1.57702	8.14498	1.81e-19	8.86e-18
NM_024898 // DENND1C // DENN/MADD domain containing 1C // 19p13.3 // 79958 /// ENST00000381480 // DENND1C // DENN/MADD domain containing 1C // 19p13.3 // 79958 /// ENST00000543576 // DENND1C // DENN/MADD domain containing 1C // 19p13.3 // 79958 /// BC033437 // DENND1C // DENN/MADD domain containing 1C // 19p13.3 // 79958	-1.32599	7.97625	1.82e-19	8.9e-18
NM_152716 // PATL1 // protein associated with topoisomerase II homolog 1 (yeast) // 11q12.1 // 219988 /// ENST00000300146 // PATL1 // protein associated with topoisomerase II homolog 1 (yeast) // 11q12.1 // 219988 /// ENST00000428532 // PATL1 // protein associated with topoisomerase II homolog 1 (yeast) // 11q12.1 // 219988 /// BC065264 // PATL1 // protein associated with topoisomerase II homolog…	-1.63158	11.1735	1.86e-19	9.06e-18
NM_017423 // GALNT7 // UDP-N-acetyl-alpha-D-galactosamine:polypeptide N-acetylgalactosaminyltransferase 7 (GalNAc-T7) // 4q31.1 // 51809 /// ENST00000265000 // GALNT7 // UDP-N-acetyl-alpha-D-galactosamine:polypeptide N-acetylgalactosaminyltransferase 7 (GalNAc-T7) // 4q31.1 // 51809 /// ENST00000458613 // GALNT7 // UDP-N-acetyl-alpha-D-galactosamine:polypeptide N-acetylgalactosaminyltransferase 7…	1.73355	9.25104	1.9e-19	9.25e-18
NM_024608 // NEIL1 // nei endonuclease VIII-like 1 (E. coli) // 15q24.2 // 79661 /// ENST00000336572 // MIR631 // microRNA 631 // 15q24.2 // 693216 /// ENST00000336572 // NEIL1 // nei endonuclease VIII-like 1 (E. coli) // 15q24.2 // 79661 /// ENST00000355059 // MIR631 // microRNA 631 // 15q24.2 // 693216 /// ENST00000355059 // NEIL1 // nei endonuclease VIII-like 1 (E. coli) // 15q24.2 // 79661 //…	-0.680272	3.88931	1.92e-19	9.35e-18
NM_014473 // DIMT1 // DIM1 dimethyladenosine transferase 1 homolog (S. cerevisiae) // 5q12.1 // 27292 /// BC002841 // DIMT1 // DIM1 dimethyladenosine transferase 1 homolog (S. cerevisiae) // 5q12.1 // 27292 /// ENST00000199320 // DIMT1 // DIM1 dimethyladenosine transferase 1 homolog (S. cerevisiae) // 5q12.1 // 27292 /// ENST00000506390 // DIMT1 // DIM1 dimethyladenosine transferase 1 homolog (S.…	1.3609	8.42982	1.95e-19	9.45e-18
NM_001142483 // NREP // neuronal regeneration related protein // 5q22.1 // 9315 /// NM_001142474 // NREP // neuronal regeneration related protein // 5q22.1 // 9315 /// NM_001142475 // NREP // neuronal regeneration related protein // 5q22.1 // 9315 /// NM_001142476 // NREP // neuronal regeneration related protein // 5q22.1 // 9315 /// NM_001142477 // NREP // neuronal regeneration related protein /…	1.46808	6.76462	1.99e-19	9.63e-18
NM_001011708 // OLA1 // Obg-like ATPase 1 // 2q31.1 // 29789 /// NM_013341 // OLA1 // Obg-like ATPase 1 // 2q31.1 // 29789 /// ENST00000284719 // OLA1 // Obg-like ATPase 1 // 2q31.1 // 29789 /// ENST00000344357 // OLA1 // Obg-like ATPase 1 // 2q31.1 // 29789 /// ENST00000392560 // OLA1 // Obg-like ATPase 1 // 2q31.1 // 29789 /// ENST00000409546 // OLA1 // Obg-like ATPase 1 // 2q31.1 // 29789 /// …	1.3225	9.91126	2e-19	9.66e-18
NM_004642 // CDK2AP1 // cyclin-dependent kinase 2 associated protein 1 // 12q24.31 // 8099 /// ENST00000261692 // CDK2AP1 // cyclin-dependent kinase 2 associated protein 1 // 12q24.31 // 8099 /// ENST00000535979 // CDK2AP1 // cyclin-dependent kinase 2 associated protein 1 // 12q24.31 // 8099 /// ENST00000538446 // CDK2AP1 // cyclin-dependent kinase 2 associated protein 1 // 12q24.31 // 8099 /// E…	0.973922	8.38599	2.03e-19	9.8e-18
NM_021204 // ENOPH1 // enolase-phosphatase 1 // 4q21.22 // 58478 /// ENST00000273920 // ENOPH1 // enolase-phosphatase 1 // 4q21.22 // 58478 /// ENST00000456931 // ENOPH1 // enolase-phosphatase 1 // 4q21.22 // 58478 /// ENST00000509635 // ENOPH1 // enolase-phosphatase 1 // 4q21.22 // 58478 /// BC065815 // ENOPH1 // enolase-phosphatase 1 // 4q21.22 // 58478 /// OTTHUMT00000252638 // ENOPH1 // NULL …	0.942818	7.99408	2.03e-19	9.8e-18
NM_133374 // ZNF618 // zinc finger protein 618 // 9q32 // 114991 /// ENST00000288466 // ZNF618 // zinc finger protein 618 // 9q32 // 114991 /// ENST00000374126 // ZNF618 // zinc finger protein 618 // 9q32 // 114991 /// ENST00000470105 // ZNF618 // zinc finger protein 618 // 9q32 // 114991 /// BC036039 // ZNF618 // zinc finger protein 618 // 9q32 // 114991 /// BC136287 // ZNF618 // zinc finger pro…	1.30126	6.26074	2.07e-19	9.97e-18
NM_024329 // EFHD2 // EF-hand domain family, member D2 // 1p36.21 // 79180 /// ENST00000375975 // EFHD2 // EF-hand domain family, member D2 // 1p36.21 // 79180 /// ENST00000375980 // EFHD2 // EF-hand domain family, member D2 // 1p36.21 // 79180 /// BC007233 // EFHD2 // EF-hand domain family, member D2 // 1p36.21 // 79180 /// BC014923 // EFHD2 // EF-hand domain family, member D2 // 1p36.21 // 7918…	-1.80301	9.92293	2.07e-19	9.97e-18
NR_002712 // CXCR2P1 // chemokine (C-X-C motif) receptor 2 pseudogene 1 // 2q35 // 3580 /// ENST00000439871 // CXCR2P1 // chemokine (C-X-C motif) receptor 2 pseudogene 1 // 2q35 // 3580	-3.47306	5.59437	2.09e-19	1e-17
NM_001039671 // YIF1B // Yip1 interacting factor homolog B (S. cerevisiae) // 19q13.2 // 90522 /// NM_001145463 // YIF1B // Yip1 interacting factor homolog B (S. cerevisiae) // 19q13.2 // 90522 /// NM_001039672 // YIF1B // Yip1 interacting factor homolog B (S. cerevisiae) // 19q13.2 // 90522 /// NM_033557 // YIF1B // Yip1 interacting factor homolog B (S. cerevisiae) // 19q13.2 // 90522 /// NM_001…	-0.911448	9.3805	2.14e-19	1.03e-17
NM_001034833 // NHP2 // NHP2 ribonucleoprotein // 5q35.3 // 55651 /// NM_017838 // NHP2 // NHP2 ribonucleoprotein // 5q35.3 // 55651 /// ENST00000274606 // NHP2 // NHP2 ribonucleoprotein // 5q35.3 // 55651 /// ENST00000314397 // NHP2 // NHP2 ribonucleoprotein // 5q35.3 // 55651 /// BC000009 // NHP2 // NHP2 ribonucleoprotein // 5q35.3 // 55651 /// BC006387 // NHP2 // NHP2 ribonucleoprotein // 5q35…	0.630774	5.98274	2.15e-19	1.03e-17
ENST00000434638 // RPL23AP4 // ribosomal protein L23a pseudogene 4 // --- // ---	1.47684	11.7326	2.15e-19	1.03e-17
NM_004965 // HMGN1 // high mobility group nucleosome binding domain 1 // 21q22.2 // 3150 /// ENST00000361263 // HMGN1 // high mobility group nucleosome binding domain 1 // 21q22.2 // 3150 /// ENST00000380747 // HMGN1 // high mobility group nucleosome binding domain 1 // 21q22.2 // 3150 /// ENST00000380748 // HMGN1 // high mobility group nucleosome binding domain 1 // 21q22.2 // 3150 /// ENST00000…	1.40101	11.0759	2.18e-19	1.05e-17
NM_001193306 // FPR1 // formyl peptide receptor 1 // 19q13.4 // 2357 /// NM_002029 // FPR1 // formyl peptide receptor 1 // 19q13.4 // 2357 /// ENST00000304748 // FPR1 // formyl peptide receptor 1 // 19q13.4 // 2357 /// BC005315 // FPR1 // formyl peptide receptor 1 // 19q13.4 // 2357	-5.53602	7.60772	2.36e-19	1.13e-17
NM_016207 // CPSF3 // cleavage and polyadenylation specific factor 3, 73kDa // 2p25.1 // 51692 /// ENST00000238112 // CPSF3 // cleavage and polyadenylation specific factor 3, 73kDa // 2p25.1 // 51692 /// ENST00000427001 // CPSF3 // cleavage and polyadenylation specific factor 3, 73kDa // 2p25.1 // 51692 /// ENST00000460593 // CPSF3 // cleavage and polyadenylation specific factor 3, 73kDa // 2p25.…	1.07431	9.37206	2.39e-19	1.14e-17
NM_001207058 // VWA9 // von Willebrand factor A domain containing 9 // 15q22.31 // 81556 /// NM_001207059 // VWA9 // von Willebrand factor A domain containing 9 // 15q22.31 // 81556 /// NR_045104 // VWA9 // von Willebrand factor A domain containing 9 // 15q22.31 // 81556 /// NR_045105 // VWA9 // von Willebrand factor A domain containing 9 // 15q22.31 // 81556 /// NR_045106 // VWA9 // von Willebra…	1.21954	8.32992	2.41e-19	1.15e-17
NM_001028 // RPS25 // ribosomal protein S25 // 11q23.3 // 6230 /// ENST00000527673 // RPS25 // ribosomal protein S25 // 11q23.3 // 6230 /// ENST00000528547 // RPS25 // ribosomal protein S25 // 11q23.3 // 6230 /// BC004986 // RPS25 // ribosomal protein S25 // 11q23.3 // 6230	1.29636	14.3254	2.47e-19	1.18e-17
NM_001363 // DKC1 // dyskeratosis congenita 1, dyskerin // Xq28 // 1736 /// NR_002984 // SNORA56 // small nucleolar RNA, H/ACA box 56 // Xq28 // 677835 /// NM_001142463 // DKC1 // dyskeratosis congenita 1, dyskerin // Xq28 // 1736 /// NR_002969 // SNORA36A // small nucleolar RNA, H/ACA box 36A // Xq28 // 677817 /// ENST00000369550 // MIR644B // microRNA 644b // --- // 100847052 /// ENST0000036955…	1.44584	9.35157	2.47e-19	1.18e-17
NM_020191 // MRPS22 // mitochondrial ribosomal protein S22 // 3q23 // 56945 /// ENST00000310776 // MRPS22 // mitochondrial ribosomal protein S22 // 3q23 // 56945 /// ENST00000465056 // MRPS22 // mitochondrial ribosomal protein S22 // 3q23 // 56945 /// ENST00000478464 // MRPS22 // mitochondrial ribosomal protein S22 // 3q23 // 56945 /// ENST00000489521 // MRPS22 // mitochondrial ribosomal protein …	0.67251	6.6106	2.48e-19	1.18e-17
NM_004092 // ECHS1 // enoyl CoA hydratase, short chain, 1, mitochondrial // 10q26.2-q26.3 // 1892 /// ENST00000368547 // ECHS1 // enoyl CoA hydratase, short chain, 1, mitochondrial // 10q26.2-q26.3 // 1892 /// BC008906 // ECHS1 // enoyl CoA hydratase, short chain, 1, mitochondrial // 10q26.2-q26.3 // 1892 /// OTTHUMT00000051156 // ECHS1 // NULL // --- // ---	1.05277	8.60234	2.5e-19	1.18e-17
NM_002749 // MAPK7 // mitogen-activated protein kinase 7 // 17p11.2 // 5598 /// NM_139032 // MAPK7 // mitogen-activated protein kinase 7 // 17p11.2 // 5598 /// NM_139033 // MAPK7 // mitogen-activated protein kinase 7 // 17p11.2 // 5598 /// NM_139034 // MAPK7 // mitogen-activated protein kinase 7 // 17p11.2 // 5598 /// ENST00000299612 // MAPK7 // mitogen-activated protein kinase 7 // 17p11.2 // 55…	-0.581536	6.08777	2.52e-19	1.19e-17
NM_020166 // MCCC1 // methylcrotonoyl-CoA carboxylase 1 (alpha) // 3q27 // 56922 /// ENST00000265594 // MCCC1 // methylcrotonoyl-CoA carboxylase 1 (alpha) // 3q27 // 56922 /// ENST00000392616 // MCCC1 // methylcrotonoyl-CoA carboxylase 1 (alpha) // 3q27 // 56922 /// ENST00000448585 // MCCC1 // methylcrotonoyl-CoA carboxylase 1 (alpha) // 3q27 // 56922 /// ENST00000489909 // MCCC1 // methylcrotono…	1.22488	7.81807	2.53e-19	1.2e-17
NM_001174097 // LDHB // lactate dehydrogenase B // 12p12.2-p12.1 // 3945 /// NM_002300 // LDHB // lactate dehydrogenase B // 12p12.2-p12.1 // 3945 /// ENST00000350669 // LDHB // lactate dehydrogenase B // 12p12.2-p12.1 // 3945 /// ENST00000396076 // LDHB // lactate dehydrogenase B // 12p12.2-p12.1 // 3945 /// ENST00000535112 // LDHB // lactate dehydrogenase B // 12p12.2-p12.1 // 3945 /// BC002362…	2.3315	11.673	2.55e-19	1.21e-17
NM_003978 // PSTPIP1 // proline-serine-threonine phosphatase interacting protein 1 // 15q24-q25.1 // 9051 /// ENST00000267939 // PSTPIP1 // proline-serine-threonine phosphatase interacting protein 1 // 15q24-q25.1 // 9051 /// ENST00000379595 // PSTPIP1 // proline-serine-threonine phosphatase interacting protein 1 // 15q24-q25.1 // 9051 /// ENST00000557995 // PSTPIP1 // proline-serine-threonine ph…	-1.36889	6.06172	2.58e-19	1.22e-17
NM_001114108 // TTC22 // tetratricopeptide repeat domain 22 // 1p32.3 // 55001 /// NM_017904 // TTC22 // tetratricopeptide repeat domain 22 // 1p32.3 // 55001 /// ENST00000371274 // TTC22 // tetratricopeptide repeat domain 22 // 1p32.3 // 55001 /// ENST00000371276 // TTC22 // tetratricopeptide repeat domain 22 // 1p32.3 // 55001 /// OTTHUMT00000027437 // TTC22 // NULL // --- // --- /// OTTHUMT000…	-0.308183	4.25252	2.62e-19	1.23e-17
NM_015084 // MRPS27 // mitochondrial ribosomal protein S27 // 5q13.2 // 23107 /// ENST00000261413 // MRPS27 // mitochondrial ribosomal protein S27 // 5q13.2 // 23107 /// ENST00000457646 // MRPS27 // mitochondrial ribosomal protein S27 // 5q13.2 // 23107 /// ENST00000513900 // MRPS27 // mitochondrial ribosomal protein S27 // 5q13.2 // 23107 /// ENST00000515404 // MRPS27 // mitochondrial ribosomal …	1.46116	8.55072	2.69e-19	1.27e-17
NM_001013438 // FXR1 // fragile X mental retardation, autosomal homolog 1 // 3q28 // 8087 /// NM_001013439 // FXR1 // fragile X mental retardation, autosomal homolog 1 // 3q28 // 8087 /// NM_005087 // FXR1 // fragile X mental retardation, autosomal homolog 1 // 3q28 // 8087 /// ENST00000305586 // FXR1 // fragile X mental retardation, autosomal homolog 1 // 3q28 // 8087 /// ENST00000357559 // FXR1…	1.12231	10.7879	2.74e-19	1.29e-17
NM_033051 // SLC46A2 // solute carrier family 46, member 2 // 9q32 // 57864 /// ENST00000374228 // SLC46A2 // solute carrier family 46, member 2 // 9q32 // 57864 /// ENST00000491462 // SLC46A2 // solute carrier family 46, member 2 // 9q32 // 57864 /// BC048285 // SLC46A2 // solute carrier family 46, member 2 // 9q32 // 57864 /// OTTHUMT00000053702 // SLC46A2 // NULL // --- // --- /// OTTHUMT00000…	-1.81514	4.65006	2.79e-19	1.31e-17
NM_000251 // MSH2 // mutS homolog 2, colon cancer, nonpolyposis type 1 (E. coli) // 2p21 // 4436 /// ENST00000233146 // MSH2 // mutS homolog 2, colon cancer, nonpolyposis type 1 (E. coli) // 2p21 // 4436 /// ENST00000394792 // MSH2 // mutS homolog 2, colon cancer, nonpolyposis type 1 (E. coli) // 2p21 // 4436 /// ENST00000406134 // MSH2 // mutS homolog 2, colon cancer, nonpolyposis type 1 (E. col…	1.54808	9.00453	2.8e-19	1.31e-17
NM_016543 // SIGLEC7 // sialic acid binding Ig-like lectin 7 // 19q13.3 // 27036 /// NM_014385 // SIGLEC7 // sialic acid binding Ig-like lectin 7 // 19q13.3 // 27036 /// ENST00000305628 // SIGLEC7 // sialic acid binding Ig-like lectin 7 // 19q13.3 // 27036 /// ENST00000317643 // SIGLEC7 // sialic acid binding Ig-like lectin 7 // 19q13.3 // 27036 /// ENST00000536156 // SIGLEC7 // sialic acid bindi…	-2.43581	5.49817	2.81e-19	1.32e-17
NM_000804 // FOLR3 // folate receptor 3 (gamma) // 11q13 // 2352 /// ENST00000442948 // FOLR3 // folate receptor 3 (gamma) // 11q13 // 2352 /// ENST00000445078 // FOLR3 // folate receptor 3 (gamma) // 11q13 // 2352 /// ENST00000456237 // FOLR3 // folate receptor 3 (gamma) // 11q13 // 2352	-3.77871	5.45154	2.81e-19	1.32e-17
NM_001253379 // RPL15 // ribosomal protein L15 // 3p24.2 // 6138 /// NM_001253380 // RPL15 // ribosomal protein L15 // 3p24.2 // 6138 /// NM_001253382 // RPL15 // ribosomal protein L15 // 3p24.2 // 6138 /// NM_001253383 // RPL15 // ribosomal protein L15 // 3p24.2 // 6138 /// NM_001253384 // RPL15 // ribosomal protein L15 // 3p24.2 // 6138 /// NM_002948 // RPL15 // ribosomal protein L15 // 3p24.2 …	0.790228	9.79598	2.84e-19	1.33e-17
NM_000595 // LTA // lymphotoxin alpha (TNF superfamily, member 1) // 6p21.3 // 4049 /// NM_001159740 // LTA // lymphotoxin alpha (TNF superfamily, member 1) // 6p21.3 // 4049 /// ENST00000418386 // LTA // lymphotoxin alpha (TNF superfamily, member 1) // 6p21.3 // 4049 /// ENST00000436827 // LTA // lymphotoxin alpha (TNF superfamily, member 1) // 6p21.3 // 4049 /// ENST00000454783 // LTA // lympho…	-0.318525	3.52908	2.85e-19	1.33e-17
NM_000595 // LTA // lymphotoxin alpha (TNF superfamily, member 1) // 6p21.3 // 4049 /// NM_001159740 // LTA // lymphotoxin alpha (TNF superfamily, member 1) // 6p21.3 // 4049 /// BC034729 // LTA // lymphotoxin alpha (TNF superfamily, member 1) // 6p21.3 // 4049 /// OTTHUMT00000311312 // LTA // NULL // --- // --- /// OTTHUMT00000311313 // LTA // NULL // --- // --- /// OTTHUMT00000311314 // LTA // …	-0.318525	3.52908	2.85e-19	1.33e-17
NM_000595 // LTA // lymphotoxin alpha (TNF superfamily, member 1) // 6p21.3 // 4049 /// NM_001159740 // LTA // lymphotoxin alpha (TNF superfamily, member 1) // 6p21.3 // 4049 /// BC034729 // LTA // lymphotoxin alpha (TNF superfamily, member 1) // 6p21.3 // 4049 /// OTTHUMT00000095598 // LTA // NULL // --- // --- /// OTTHUMT00000095599 // LTA // NULL // --- // --- /// OTTHUMT00000095600 // LTA // …	-0.318525	3.52908	2.85e-19	1.33e-17
NM_005931 // MICB // MHC class I polypeptide-related sequence B // 6p21.3 // 4277 /// BC044218 // MICB // MHC class I polypeptide-related sequence B // 6p21.3 // 4277 /// OTTHUMT00000089912 // MICB // NULL // --- // --- /// OTTHUMT00000091203 // MICB // NULL // --- // --- /// OTTHUMT00000315401 // MICB // NULL // --- // ---	-0.926513	8.86427	2.9e-19	1.36e-17
NM_001001485 // ATP2C1 // ATPase, Ca++ transporting, type 2C, member 1 // 3q22.1 // 27032 /// NM_001001486 // ATP2C1 // ATPase, Ca++ transporting, type 2C, member 1 // 3q22.1 // 27032 /// NM_001001487 // ATP2C1 // ATPase, Ca++ transporting, type 2C, member 1 // 3q22.1 // 27032 /// NM_001199179 // ATP2C1 // ATPase, Ca++ transporting, type 2C, member 1 // 3q22.1 // 27032 /// NM_001199180 // ATP2C1 …	1.77568	10.6392	2.96e-19	1.38e-17
NR_015431 // FLJ43663 // uncharacterized LOC378805 // 7q32.3 // 378805 /// NR_024153 // FLJ43663 // uncharacterized LOC378805 // 7q32.3 // 378805 /// OTTHUMT00000338002 // OTTHUMG00000155000 // NULL // --- // --- /// OTTHUMT00000338002 // AC058791.2 // NULL // --- // --- /// OTTHUMT00000338003 // OTTHUMG00000155000 // NULL // --- // --- /// OTTHUMT00000338003 // AC058791.2 // NULL // --- // --- /…	-1.64705	8.25215	3.06e-19	1.42e-17
NM_001128226 // DIS3 // DIS3 mitotic control homolog (S. cerevisiae) // 13q22.1 // 22894 /// NM_014953 // DIS3 // DIS3 mitotic control homolog (S. cerevisiae) // 13q22.1 // 22894 /// ENST00000377767 // DIS3 // DIS3 mitotic control homolog (S. cerevisiae) // 13q22.1 // 22894 /// ENST00000377780 // DIS3 // DIS3 mitotic control homolog (S. cerevisiae) // 13q22.1 // 22894 /// ENST00000475871 // DIS3 …	0.990499	9.4334	3.09e-19	1.44e-17
NM_032108 // SEMA6B // sema domain, transmembrane domain (TM), and cytoplasmic domain, (semaphorin) 6B // 19p13.3 // 10501 /// ENST00000301292 // SEMA6B // sema domain, transmembrane domain (TM), and cytoplasmic domain, (semaphorin) 6B // 19p13.3 // 10501 /// ENST00000301293 // SEMA6B // sema domain, transmembrane domain (TM), and cytoplasmic domain, (semaphorin) 6B // 19p13.3 // 10501 /// BC1426…	-0.563829	4.50697	3.12e-19	1.45e-17
NM_138462 // ZMYND19 // zinc finger, MYND-type containing 19 // 9q34.3 // 116225 /// ENST00000298585 // ZMYND19 // zinc finger, MYND-type containing 19 // 9q34.3 // 116225 /// ENST00000471957 // ZMYND19 // zinc finger, MYND-type containing 19 // 9q34.3 // 116225 /// BC012948 // ZMYND19 // zinc finger, MYND-type containing 19 // 9q34.3 // 116225 /// OTTHUMT00000055356 // ZMYND19 // NULL // --- // …	0.62703	6.05687	3.12e-19	1.45e-17
NM_007243 // NRM // nurim (nuclear envelope membrane protein) // 6p21.33 // 11270 /// ENST00000259953 // NRM // nurim (nuclear envelope membrane protein) // 6p21.33 // 11270 /// ENST00000376420 // NRM // nurim (nuclear envelope membrane protein) // 6p21.33 // 11270 /// ENST00000376421 // NRM // nurim (nuclear envelope membrane protein) // 6p21.33 // 11270 /// ENST00000470733 // NRM // nurim (nucl…	-1.08387	7.70489	3.23e-19	1.49e-17
NM_007243 // NRM // nurim (nuclear envelope membrane protein) // 6p21.33 // 11270 /// BC039865 // NRM // nurim (nuclear envelope membrane protein) // 6p21.33 // 11270 /// OTTHUMT00000309242 // NRM // NULL // --- // --- /// OTTHUMT00000309243 // NRM // NULL // --- // --- /// OTTHUMT00000309244 // NRM // NULL // --- // --- /// OTTHUMT00000309245 // NRM // NULL // --- // --- /// OTTHUMT00000309246 /…	-1.08387	7.70489	3.23e-19	1.49e-17
NM_007243 // NRM // nurim (nuclear envelope membrane protein) // 6p21.33 // 11270 /// BC039865 // NRM // nurim (nuclear envelope membrane protein) // 6p21.33 // 11270 /// OTTHUMT00000077206 // NRM // NULL // --- // --- /// OTTHUMT00000257986 // NRM // NULL // --- // --- /// OTTHUMT00000257987 // NRM // NULL // --- // --- /// OTTHUMT00000314783 // NRM // NULL // --- // --- /// OTTHUMT00000314784 /…	-1.08387	7.70489	3.23e-19	1.49e-17
NM_007243 // NRM // nurim (nuclear envelope membrane protein) // 6p21.33 // 11270 /// BC039865 // NRM // nurim (nuclear envelope membrane protein) // 6p21.33 // 11270 /// OTTHUMT00000309899 // NRM // NULL // --- // --- /// OTTHUMT00000309900 // NRM // NULL // --- // --- /// OTTHUMT00000309901 // NRM // NULL // --- // --- /// OTTHUMT00000309902 // NRM // NULL // --- // --- /// OTTHUMT00000309903 /…	-1.08387	7.70489	3.23e-19	1.49e-17
NM_007243 // NRM // nurim (nuclear envelope membrane protein) // 6p21.33 // 11270 /// BC039865 // NRM // nurim (nuclear envelope membrane protein) // 6p21.33 // 11270 /// OTTHUMT00000311036 // NRM // NULL // --- // --- /// OTTHUMT00000311037 // NRM // NULL // --- // --- /// OTTHUMT00000311038 // NRM // NULL // --- // --- /// OTTHUMT00000311039 // NRM // NULL // --- // --- /// OTTHUMT00000311040 /…	-1.08387	7.70489	3.23e-19	1.49e-17
NM_007243 // NRM // nurim (nuclear envelope membrane protein) // 6p21.33 // 11270 /// BC039865 // NRM // nurim (nuclear envelope membrane protein) // 6p21.33 // 11270 /// OTTHUMT00000311935 // NRM // NULL // --- // --- /// OTTHUMT00000311936 // NRM // NULL // --- // --- /// OTTHUMT00000311937 // NRM // NULL // --- // --- /// OTTHUMT00000311938 // NRM // NULL // --- // --- /// OTTHUMT00000311939 /…	-1.08387	7.70489	3.23e-19	1.49e-17
NM_007243 // NRM // nurim (nuclear envelope membrane protein) // 6p21.33 // 11270 /// BC039865 // NRM // nurim (nuclear envelope membrane protein) // 6p21.33 // 11270 /// OTTHUMT00000035410 // NRM // NULL // --- // --- /// OTTHUMT00000035411 // NRM // NULL // --- // --- /// OTTHUMT00000035412 // NRM // NULL // --- // --- /// OTTHUMT00000035413 // NRM // NULL // --- // --- /// OTTHUMT00000035414 /…	-1.08387	7.70489	3.23e-19	1.49e-17
NM_014686 // KIAA0355 // KIAA0355 // 19q13.11 // 9710 /// ENST00000299505 // KIAA0355 // KIAA0355 // 19q13.11 // 9710 /// ENST00000543188 // KIAA0355 // KIAA0355 // 19q13.11 // 9710 /// BC104761 // KIAA0355 // KIAA0355 // 19q13.11 // 9710	-1.31313	6.62457	3.24e-19	1.49e-17
NM_001145443 // PFKFB3 // 6-phosphofructo-2-kinase/fructose-2,6-biphosphatase 3 // 10p15.1 // 5209 /// NM_004566 // PFKFB3 // 6-phosphofructo-2-kinase/fructose-2,6-biphosphatase 3 // 10p15.1 // 5209 /// ENST00000317350 // PFKFB3 // 6-phosphofructo-2-kinase/fructose-2,6-biphosphatase 3 // 10p15.1 // 5209 /// ENST00000358499 // PFKFB3 // 6-phosphofructo-2-kinase/fructose-2,6-biphosphatase 3 // 10p1…	-3.22677	8.54936	3.26e-19	1.5e-17
NM_001164315 // ANKRD36 // ankyrin repeat domain 36 // 2q11.2 // 375248 /// ENST00000289105 // ANKRD36C // ankyrin repeat domain 36C // 2q11.1 // 400986 /// ENST00000289105 // ANKRD36 // ankyrin repeat domain 36 // 2q11.2 // 375248 /// ENST00000357042 // ANKRD36C // ankyrin repeat domain 36C // 2q11.1 // 400986 /// ENST00000357042 // ANKRD36 // ankyrin repeat domain 36 // 2q11.2 // 375248 /// ENS…	2.23039	13.7265	3.27e-19	1.5e-17
NM_021078 // KAT2A // K(lysine) acetyltransferase 2A // 17q21 // 2648 /// ENST00000225916 // KAT2A // K(lysine) acetyltransferase 2A // 17q21 // 2648 /// ENST00000465682 // KAT2A // K(lysine) acetyltransferase 2A // 17q21 // 2648 /// BC032743 // KAT2A // K(lysine) acetyltransferase 2A // 17q21 // 2648 /// BC039907 // KAT2A // K(lysine) acetyltransferase 2A // 17q21 // 2648 /// BC105977 // KAT2A /…	1.78291	7.64238	3.37e-19	1.55e-17
NM_001561 // TNFRSF9 // tumor necrosis factor receptor superfamily, member 9 // 1p36 // 3604 /// ENST00000377507 // TNFRSF9 // tumor necrosis factor receptor superfamily, member 9 // 1p36 // 3604 /// ENST00000492571 // TNFRSF9 // tumor necrosis factor receptor superfamily, member 9 // 1p36 // 3604 /// BC006196 // TNFRSF9 // tumor necrosis factor receptor superfamily, member 9 // 1p36 // 3604 /// …	-1.18977	3.95515	3.44e-19	1.58e-17
NR_001590 // IFITM4P // interferon induced transmembrane protein 4 pseudogene // 6p22.1 // 340198	-2.13522	8.18043	3.53e-19	1.61e-17
NM_001039570 // KREMEN1 // kringle containing transmembrane protein 1 // 22q12.1 // 83999 /// NM_032045 // KREMEN1 // kringle containing transmembrane protein 1 // 22q12.1 // 83999 /// ENST00000327813 // KREMEN1 // kringle containing transmembrane protein 1 // 22q12.1 // 83999 /// ENST00000400335 // KREMEN1 // kringle containing transmembrane protein 1 // 22q12.1 // 83999 /// ENST00000400338 // K…	-2.10987	4.79465	3.57e-19	1.63e-17
NM_001102575 // SNX18 // sorting nexin 18 // 5q11.2 // 112574 /// NM_001145427 // SNX18 // sorting nexin 18 // 5q11.2 // 112574 /// NM_052870 // SNX18 // sorting nexin 18 // 5q11.2 // 112574 /// ENST00000326277 // SNX18 // sorting nexin 18 // 5q11.2 // 112574 /// ENST00000343017 // SNX18 // sorting nexin 18 // 5q11.2 // 112574 /// ENST00000381410 // SNX18 // sorting nexin 18 // 5q11.2 // 112574 /…	-2.35645	6.2623	3.61e-19	1.65e-17
NM_001136157 // OTUD5 // OTU domain containing 5 // Xp11.23 // 55593 /// NM_001136158 // OTUD5 // OTU domain containing 5 // Xp11.23 // 55593 /// NM_001136159 // OTUD5 // OTU domain containing 5 // Xp11.23 // 55593 /// NM_017602 // OTUD5 // OTU domain containing 5 // Xp11.23 // 55593 /// BC009917 // OTUD5 // OTU domain containing 5 // Xp11.23 // 55593 /// ENST00000376488 // OTUD5 // OTU domain co…	-0.68215	8.45631	3.67e-19	1.68e-17
NM_004706 // ARHGEF1 // Rho guanine nucleotide exchange factor (GEF) 1 // 19q13.13 // 9138 /// NM_198977 // ARHGEF1 // Rho guanine nucleotide exchange factor (GEF) 1 // 19q13.13 // 9138 /// NM_199002 // ARHGEF1 // Rho guanine nucleotide exchange factor (GEF) 1 // 19q13.13 // 9138 /// ENST00000316079 // ARHGEF1 // Rho guanine nucleotide exchange factor (GEF) 1 // 19q13.13 // 9138 /// ENST000003376…	-1.04714	7.35853	3.72e-19	1.7e-17
NM_005805 // PSMD14 // proteasome (prosome, macropain) 26S subunit, non-ATPase, 14 // 2q24.2 // 10213 /// ENST00000409682 // PSMD14 // proteasome (prosome, macropain) 26S subunit, non-ATPase, 14 // 2q24.2 // 10213 /// BC066336 // PSMD14 // proteasome (prosome, macropain) 26S subunit, non-ATPase, 14 // 2q24.2 // 10213 /// OTTHUMT00000332833 // PSMD14 // NULL // --- // --- /// OTTHUMT00000332834 //…	1.12989	9.01725	3.81e-19	1.74e-17
NM_024794 // EPHX3 // epoxide hydrolase 3 // 19p13.12 // 79852 /// NM_001142886 // EPHX3 // epoxide hydrolase 3 // 19p13.12 // 79852 /// ENST00000221730 // EPHX3 // epoxide hydrolase 3 // 19p13.12 // 79852 /// ENST00000435261 // EPHX3 // epoxide hydrolase 3 // 19p13.12 // 79852 /// BC115002 // EPHX3 // epoxide hydrolase 3 // 19p13.12 // 79852 /// BC132958 // EPHX3 // epoxide hydrolase 3 // 19p13.…	-0.255794	3.40814	3.85e-19	1.75e-17
NM_001686 // ATP5B // ATP synthase, H+ transporting, mitochondrial F1 complex, beta polypeptide // 12q13.13 // 506 /// ENST00000262030 // ATP5B // ATP synthase, H+ transporting, mitochondrial F1 complex, beta polypeptide // 12q13.13 // 506 /// ENST00000550162 // ATP5B // ATP synthase, H+ transporting, mitochondrial F1 complex, beta polypeptide // 12q13.13 // 506 /// ENST00000552919 // ATP5B // AT…	1.09651	14.3811	4.07e-19	1.85e-17
NM_005131 // THOC1 // THO complex 1 // 18p11.32 // 9984 /// ENST00000261600 // THOC1 // THO complex 1 // 18p11.32 // 9984 /// BC010381 // THOC1 // THO complex 1 // 18p11.32 // 9984	1.5353	10.7052	4.14e-19	1.87e-17
NM_001001563 // TIMM50 // translocase of inner mitochondrial membrane 50 homolog (S. cerevisiae) // 19q13.2 // 92609 /// ENST00000314349 // TIMM50 // translocase of inner mitochondrial membrane 50 homolog (S. cerevisiae) // 19q13.2 // 92609 /// ENST00000544017 // TIMM50 // translocase of inner mitochondrial membrane 50 homolog (S. cerevisiae) // 19q13.2 // 92609 /// BC121146 // TIMM50 // transloc…	1.11406	8.06809	4.27e-19	1.93e-17
ENST00000382175 // RPS3AP47 // ribosomal protein S3a pseudogene 47 // --- // ---	2.42155	13.9813	4.33e-19	1.96e-17
NM_005803 // FLOT1 // flotillin 1 // 6p21.3 // 10211 /// ENST00000376389 // FLOT1 // flotillin 1 // 6p21.3 // 10211 /// ENST00000456573 // FLOT1 // flotillin 1 // 6p21.3 // 10211 /// ENST00000470643 // FLOT1 // flotillin 1 // 6p21.3 // 10211 /// BC001146 // FLOT1 // flotillin 1 // 6p21.3 // 10211 /// OTTHUMT00000076276 // FLOT1 // NULL // --- // --- /// OTTHUMT00000257555 // FLOT1 // NULL // --- …	-1.67268	8.15479	4.38e-19	1.98e-17
NM_001160183 // ZNF138 // zinc finger protein 138 // 7q11.21 // 7697 /// NM_006524 // ZNF138 // zinc finger protein 138 // 7q11.21 // 7697 /// NR_027660 // ZNF138 // zinc finger protein 138 // 7q11.21 // 7697 /// NR_027661 // ZNF138 // zinc finger protein 138 // 7q11.21 // 7697 /// ENST00000307355 // ZNF138 // zinc finger protein 138 // 7q11.21 // 7697 /// ENST00000359735 // ZNF138 // zinc finger…	1.48481	7.6187	4.4e-19	1.98e-17
NM_001099638 // ZNF146 // zinc finger protein 146 // 19q13.1 // 7705 /// NM_001099639 // ZNF146 // zinc finger protein 146 // 19q13.1 // 7705 /// NM_007145 // ZNF146 // zinc finger protein 146 // 19q13.1 // 7705 /// ENST00000443387 // ZNF146 // zinc finger protein 146 // 19q13.1 // 7705 /// ENST00000456324 // ZNF146 // zinc finger protein 146 // 19q13.1 // 7705 /// BC110500 // ZNF146 // zinc fing…	1.86397	11.285	4.59e-19	2.06e-17
NM_000534 // PMS1 // PMS1 postmeiotic segregation increased 1 (S. cerevisiae) // 2q31.1 // 5378 /// NM_001128143 // PMS1 // PMS1 postmeiotic segregation increased 1 (S. cerevisiae) // 2q31.1 // 5378 /// NM_001128144 // PMS1 // PMS1 postmeiotic segregation increased 1 (S. cerevisiae) // 2q31.1 // 5378 /// ENST00000374826 // PMS1 // PMS1 postmeiotic segregation increased 1 (S. cerevisiae) // 2q31.1…	1.02414	6.71937	4.61e-19	2.07e-17
NM_012263 // TTLL1 // tubulin tyrosine ligase-like family, member 1 // 22q13.1 // 25809 /// NR_027779 // TTLL1 // tubulin tyrosine ligase-like family, member 1 // 22q13.1 // 25809 /// ENST00000266254 // TTLL1 // tubulin tyrosine ligase-like family, member 1 // 22q13.1 // 25809 /// ENST00000331018 // TTLL1 // tubulin tyrosine ligase-like family, member 1 // 22q13.1 // 25809 /// ENST00000445824 // …	0.730823	6.35674	4.63e-19	2.08e-17
NM_001173533 // DGCR2 // DiGeorge syndrome critical region gene 2 // 22q11.21 // 9993 /// NM_001173534 // DGCR2 // DiGeorge syndrome critical region gene 2 // 22q11.21 // 9993 /// NM_001184781 // DGCR2 // DiGeorge syndrome critical region gene 2 // 22q11.21 // 9993 /// NM_005137 // DGCR2 // DiGeorge syndrome critical region gene 2 // 22q11.21 // 9993 /// NR_033674 // DGCR2 // DiGeorge syndrome cr…	-0.926347	7.09905	4.7e-19	2.11e-17
NM_001195683 // TGFBR3 // transforming growth factor, beta receptor III // 1p33-p32 // 7049 /// NM_001195684 // TGFBR3 // transforming growth factor, beta receptor III // 1p33-p32 // 7049 /// NM_003243 // TGFBR3 // transforming growth factor, beta receptor III // 1p33-p32 // 7049 /// NR_036634 // TGFBR3 // transforming growth factor, beta receptor III // 1p33-p32 // 7049 /// ENST00000212355 // TG…	-1.46576	5.79644	4.7e-19	2.11e-17
NM_003110 // SP2 // Sp2 transcription factor // 17q21.32 // 6668 /// ENST00000322172 // SP2 // Sp2 transcription factor // 17q21.32 // 6668 /// ENST00000376741 // SP2 // Sp2 transcription factor // 17q21.32 // 6668 /// BC016680 // SP2 // Sp2 transcription factor // 17q21.32 // 6668 /// BC033814 // SP2 // Sp2 transcription factor // 17q21.32 // 6668 /// OTTHUMT00000316777 // SP2 // NULL // --- // …	-0.99582	7.32011	4.87e-19	2.19e-17
NM_024684 // AAMDC // adipogenesis associated, Mth938 domain containing // 11q14.1 // 28971 /// ENST00000304716 // AAMDC // adipogenesis associated, Mth938 domain containing // 11q14.1 // 28971 /// ENST00000393427 // AAMDC // adipogenesis associated, Mth938 domain containing // 11q14.1 // 28971 /// ENST00000525034 // AAMDC // adipogenesis associated, Mth938 domain containing // 11q14.1 // 28971 /…	0.420594	5.03485	4.88e-19	2.19e-17
NM_001035235 // SRA1 // steroid receptor RNA activator 1 // 5q31.3 // 10011 /// NM_001253764 // SRA1 // steroid receptor RNA activator 1 // 5q31.3 // 10011 /// NR_045586 // SRA1 // steroid receptor RNA activator 1 // 5q31.3 // 10011 /// NR_045587 // SRA1 // steroid receptor RNA activator 1 // 5q31.3 // 10011 /// ENST00000520427 // SRA1 // steroid receptor RNA activator 1 // 5q31.3 // 10011 /// OT…	-1.17135	5.95634	4.89e-19	2.19e-17
NM_001242816 // DEF8 // differentially expressed in FDCP 8 homolog (mouse) // 16q24.3 // 54849 /// NM_001242817 // DEF8 // differentially expressed in FDCP 8 homolog (mouse) // 16q24.3 // 54849 /// NM_001242818 // DEF8 // differentially expressed in FDCP 8 homolog (mouse) // 16q24.3 // 54849 /// NM_001242819 // DEF8 // differentially expressed in FDCP 8 homolog (mouse) // 16q24.3 // 54849 /// NM_…	-1.23168	6.27316	5.28e-19	2.36e-17
NM_006947 // SRP72 // signal recognition particle 72kDa // 4q11 // 6731 /// ENST00000342756 // SRP72 // signal recognition particle 72kDa // 4q11 // 6731 /// ENST00000510663 // SRP72 // signal recognition particle 72kDa // 4q11 // 6731 /// ENST00000537129 // SRP72 // signal recognition particle 72kDa // 4q11 // 6731 /// OTTHUMT00000250782 // SRP72 // NULL // --- // --- /// OTTHUMT00000362152 // S…	1.66296	13.7232	5.35e-19	2.39e-17
NM_000976 // RPL12 // ribosomal protein L12 // 9q34 // 6136 /// BC059950 // RPL12 // ribosomal protein L12 // 9q34 // 6136 /// ENST00000361436 // RPL12 // ribosomal protein L12 // 9q34 // 6136 /// ENST00000497322 // RPL12 // ribosomal protein L12 // 9q34 // 6136 /// BC050644 // RPL12 // ribosomal protein L12 // 9q34 // 6136 /// ENST00000536368 // RPL12 // ribosomal protein L12 // 9q34 // 6136 ///…	1.2645	14.2143	5.41e-19	2.41e-17
NM_004044 // ATIC // 5-aminoimidazole-4-carboxamide ribonucleotide formyltransferase/IMP cyclohydrolase // 2q35 // 471 /// ENST00000236959 // ATIC // 5-aminoimidazole-4-carboxamide ribonucleotide formyltransferase/IMP cyclohydrolase // 2q35 // 471 /// ENST00000435675 // ATIC // 5-aminoimidazole-4-carboxamide ribonucleotide formyltransferase/IMP cyclohydrolase // 2q35 // 471 /// ENST00000540518 //…	1.37258	8.00885	5.44e-19	2.43e-17
NM_001166215 // S1PR5 // sphingosine-1-phosphate receptor 5 // 19p13.2 // 53637 /// NM_030760 // S1PR5 // sphingosine-1-phosphate receptor 5 // 19p13.2 // 53637 /// ENST00000333430 // S1PR5 // sphingosine-1-phosphate receptor 5 // 19p13.2 // 53637 /// ENST00000359134 // S1PR5 // sphingosine-1-phosphate receptor 5 // 19p13.2 // 53637 /// ENST00000439028 // S1PR5 // sphingosine-1-phosphate receptor…	-1.07172	5.62684	5.53e-19	2.46e-17
NM_006191 // PA2G4 // proliferation-associated 2G4, 38kDa // 12q13.2 // 5036 /// ENST00000303305 // PA2G4 // proliferation-associated 2G4, 38kDa // 12q13.2 // 5036 /// ENST00000417031 // PA2G4 // proliferation-associated 2G4, 38kDa // 12q13.2 // 5036 /// ENST00000546435 // PA2G4 // proliferation-associated 2G4, 38kDa // 12q13.2 // 5036 /// ENST00000548711 // PA2G4 // proliferation-associated 2G4,…	1.57951	13.442	5.55e-19	2.47e-17
NM_020979 // SH2B2 // SH2B adaptor protein 2 // 7q22 // 10603 /// ENST00000306803 // SH2B2 // SH2B adaptor protein 2 // 7q22 // 10603 /// ENST00000536178 // SH2B2 // SH2B adaptor protein 2 // 7q22 // 10603 /// OTTHUMT00000319407 // SH2B2 // NULL // --- // --- /// OTTHUMT00000319408 // SH2B2 // NULL // --- // ---	-0.715695	5.73565	5.62e-19	2.5e-17
NM_001161441 // SH2D2A // SH2 domain containing 2A // 1q21 // 9047 /// NM_001161442 // SH2D2A // SH2 domain containing 2A // 1q21 // 9047 /// NM_001161443 // SH2D2A // SH2 domain containing 2A // 1q21 // 9047 /// NM_001161444 // SH2D2A // SH2 domain containing 2A // 1q21 // 9047 /// NM_003975 // SH2D2A // SH2 domain containing 2A // 1q21 // 9047 /// ENST00000368198 // SH2D2A // SH2 domain contain…	-0.924649	4.81225	5.68e-19	2.52e-17
NM_001136050 // DHRS1 // dehydrogenase/reductase (SDR family) member 1 // 14q12 // 115817 /// NM_138452 // DHRS1 // dehydrogenase/reductase (SDR family) member 1 // 14q12 // 115817 /// ENST00000288111 // DHRS1 // dehydrogenase/reductase (SDR family) member 1 // 14q12 // 115817 /// ENST00000396813 // DHRS1 // dehydrogenase/reductase (SDR family) member 1 // 14q12 // 115817 /// ENST00000559088 // D…	-0.764158	6.54111	5.76e-19	2.55e-17
NM_019116 // UBFD1 // ubiquitin family domain containing 1 // 16p12 // 56061 /// ENST00000219638 // UBFD1 // ubiquitin family domain containing 1 // 16p12 // 56061 /// ENST00000395878 // UBFD1 // ubiquitin family domain containing 1 // 16p12 // 56061 /// ENST00000399462 // UBFD1 // ubiquitin family domain containing 1 // 16p12 // 56061 /// OTTHUMT00000250795 // UBFD1 // NULL // --- // ---	0.953085	7.26869	5.79e-19	2.56e-17
NM_005990 // STK10 // serine/threonine kinase 10 // 5q35.1 // 6793 /// ENST00000176763 // STK10 // serine/threonine kinase 10 // 5q35.1 // 6793 /// ENST00000517775 // STK10 // serine/threonine kinase 10 // 5q35.1 // 6793 /// ENST00000545839 // STK10 // serine/threonine kinase 10 // 5q35.1 // 6793 /// BC070077 // STK10 // serine/threonine kinase 10 // 5q35.1 // 6793 /// OTTHUMT00000372374 // STK10…	-1.46543	9.51517	6.08e-19	2.68e-17
NM_001143984 // PTPMT1 // protein tyrosine phosphatase, mitochondrial 1 // 11p11.2 // 114971 /// NM_175732 // PTPMT1 // protein tyrosine phosphatase, mitochondrial 1 // 11p11.2 // 114971 /// BC020242 // PTPMT1 // protein tyrosine phosphatase, mitochondrial 1 // 11p11.2 // 114971 /// ENST00000326656 // PTPMT1 // protein tyrosine phosphatase, mitochondrial 1 // 11p11.2 // 114971 /// ENST00000426530…	0.92165	7.12796	6.1e-19	2.69e-17
NR_027130 // ZNF738 // zinc finger protein 738 // 19p12 // 148203 /// ENST00000311015 // ZNF738 // zinc finger protein 738 // --- // --- /// ENST00000380870 // ZNF738 // zinc finger protein 738 // --- // --- /// OTTHUMT00000280564 // ZNF738 // NULL // --- // --- /// OTTHUMT00000280565 // ZNF738 // NULL // --- // ---	1.43236	8.91282	6.14e-19	2.7e-17
NM_001102653 // OTUD4 // OTU domain containing 4 // 4q31.21 // 54726 /// NM_017493 // OTUD4 // OTU domain containing 4 // 4q31.21 // 54726 /// ENST00000296579 // OTUD4 // OTU domain containing 4 // 4q31.21 // 54726 /// ENST00000447906 // OTUD4 // OTU domain containing 4 // 4q31.21 // 54726 /// ENST00000454497 // OTUD4 // OTU domain containing 4 // 4q31.21 // 54726 /// ENST00000455611 // OTUD4 // …	1.06291	9.68612	6.94e-19	3.04e-17
NM_174918 // C19orf59 // chromosome 19 open reading frame 59 // 19p13.2 // 199675 /// ENST00000333598 // C19orf59 // chromosome 19 open reading frame 59 // 19p13.2 // 199675 /// BC104796 // C19orf59 // chromosome 19 open reading frame 59 // 19p13.2 // 199675	-5.11797	9.23459	7.01e-19	3.07e-17
NM_001009554 // MFAP3L // microfibrillar-associated protein 3-like // 4q32.3 // 9848 /// NM_021647 // MFAP3L // microfibrillar-associated protein 3-like // 4q32.3 // 9848 /// ENST00000361618 // MFAP3L // microfibrillar-associated protein 3-like // 4q32.3 // 9848 /// ENST00000393702 // MFAP3L // microfibrillar-associated protein 3-like // 4q32.3 // 9848 /// ENST00000393704 // MFAP3L // microfibril…	-0.793122	4.20945	7.12e-19	3.11e-17
NM_001195283 // FLVCR2 // feline leukemia virus subgroup C cellular receptor family, member 2 // 14q24.3 // 55640 /// NM_017791 // FLVCR2 // feline leukemia virus subgroup C cellular receptor family, member 2 // 14q24.3 // 55640 /// ENST00000238667 // FLVCR2 // feline leukemia virus subgroup C cellular receptor family, member 2 // 14q24.3 // 55640 /// ENST00000539311 // FLVCR2 // feline leukemia …	-3.38968	6.75084	7.16e-19	3.13e-17
NM_020782 // KLHL42 // kelch-like family member 42 // 12p11.22 // 57542 /// ENST00000381271 // KLHL42 // kelch-like family member 42 // 12p11.22 // 57542 /// BC108669 // KLHL42 // kelch-like family member 42 // 12p11.22 // 57542 /// BC137116 // KLHL42 // kelch-like family member 42 // 12p11.22 // 57542 /// BC137117 // KLHL42 // kelch-like family member 42 // 12p11.22 // 57542	1.05155	7.43319	7.3e-19	3.17e-17
NM_005620 // S100A11 // S100 calcium binding protein A11 // 1q21 // 6282 /// ENST00000271638 // S100A11 // S100 calcium binding protein A11 // 1q21 // 6282 /// ENST00000478109 // S100A11 // S100 calcium binding protein A11 // 1q21 // 6282 /// BC001410 // S100A11 // S100 calcium binding protein A11 // 1q21 // 6282 /// BC014354 // S100A11 // S100 calcium binding protein A11 // 1q21 // 6282 /// OTTH…	-3.18877	10.9658	7.33e-19	3.18e-17
NM_002834 // PTPN11 // protein tyrosine phosphatase, non-receptor type 11 // 12q24 // 5781 /// BC008692 // PTPN11 // protein tyrosine phosphatase, non-receptor type 11 // 12q24 // 5781 /// ENST00000351677 // PTPN11 // protein tyrosine phosphatase, non-receptor type 11 // 12q24 // 5781 /// ENST00000531326 // PTPN11 // protein tyrosine phosphatase, non-receptor type 11 // 12q24 // 5781 /// ENST0000…	0.848086	10.9204	7.42e-19	3.21e-17
NM_001025780 // ABHD17B // abhydrolase domain containing 17B // 9q21.13 // 51104 /// NM_016014 // ABHD17B // abhydrolase domain containing 17B // 9q21.13 // 51104 /// BC038390 // ABHD17B // abhydrolase domain containing 17B // 9q21.13 // 51104 /// ENST00000377041 // ABHD17B // abhydrolase domain containing 17B // 9q21.13 // 51104 /// ENST00000333421 // ABHD17B // abhydrolase domain containing 17B…	1.46295	9.01793	7.66e-19	3.31e-17
NM_014330 // PPP1R15A // protein phosphatase 1, regulatory subunit 15A // 19q13.2 // 23645 /// ENST00000200453 // PPP1R15A // protein phosphatase 1, regulatory subunit 15A // 19q13.2 // 23645 /// ENST00000540695 // PPP1R15A // protein phosphatase 1, regulatory subunit 15A // 19q13.2 // 23645 /// ENST00000544084 // PPP1R15A // protein phosphatase 1, regulatory subunit 15A // 19q13.2 // 23645 /// B…	-2.94573	9.31799	7.87e-19	3.39e-17
NM_001136112 // CASP5 // caspase 5, apoptosis-related cysteine peptidase // 11q22.2-q22.3 // 838 /// NM_001136110 // CASP5 // caspase 5, apoptosis-related cysteine peptidase // 11q22.2-q22.3 // 838 /// NM_001136109 // CASP5 // caspase 5, apoptosis-related cysteine peptidase // 11q22.2-q22.3 // 838 /// NM_004347 // CASP5 // caspase 5, apoptosis-related cysteine peptidase // 11q22.2-q22.3 // 838 //…	-1.71006	4.6781	7.87e-19	3.39e-17
NR_045680 // HEIH // hepatocellular carcinoma up-regulated EZH2-associated long non-coding RNA // 5q35.3 // 100859930 /// OTTHUMT00000368349 // OTTHUMG00000162271 // NULL // --- // --- /// OTTHUMT00000368349 // CTC-205M6.3 // NULL // --- // ---	-1.79204	7.34008	8.08e-19	3.48e-17
NM_001243723 // SETMAR // SET domain and mariner transposase fusion gene // 3p26.1 // 6419 /// NM_006515 // SETMAR // SET domain and mariner transposase fusion gene // 3p26.1 // 6419 /// NR_024022 // SETMAR // SET domain and mariner transposase fusion gene // 3p26.1 // 6419 /// ENST00000358065 // SETMAR // SET domain and mariner transposase fusion gene // 3p26.1 // 6419 /// ENST00000425863 // SET…	1.87233	7.57103	8.11e-19	3.49e-17
NM_001048199 // RCC1 // regulator of chromosome condensation 1 // 1p36.1 // 1104 /// NM_001048194 // RCC1 // regulator of chromosome condensation 1 // 1p36.1 // 1104 /// NM_001048195 // RCC1 // regulator of chromosome condensation 1 // 1p36.1 // 1104 /// NM_001269 // RCC1 // regulator of chromosome condensation 1 // 1p36.1 // 1104 /// NR_002909 // SNHG3 // small nucleolar RNA host gene 3 (non-pro…	1.06284	7.79594	8.32e-19	3.58e-17
NM_003897 // IER3 // immediate early response 3 // 6p21.3 // 8870 /// BC000844 // IER3 // immediate early response 3 // 6p21.3 // 8870 /// BC005080 // IER3 // immediate early response 3 // 6p21.3 // 8870 /// OTTHUMT00000035635 // IER3 // NULL // --- // --- /// OTTHUMT00000035636 // IER3 // NULL // --- // ---	-4.61879	8.30706	8.5e-19	3.65e-17
NM_003926 // MBD3 // methyl-CpG binding domain protein 3 // 19p13.3 // 53615 /// ENST00000156825 // MBD3 // methyl-CpG binding domain protein 3 // 19p13.3 // 53615 /// ENST00000434436 // MBD3 // methyl-CpG binding domain protein 3 // 19p13.3 // 53615 /// BC009372 // MBD3 // methyl-CpG binding domain protein 3 // 19p13.3 // 53615 /// BC043619 // MBD3 // methyl-CpG binding domain protein 3 // 19p13…	0.429705	6.76632	8.57e-19	3.68e-17
NM_001017928 // CCDC58 // coiled-coil domain containing 58 // 3q21.1 // 131076 /// ENST00000291458 // CCDC58 // coiled-coil domain containing 58 // 3q21.1 // 131076 /// ENST00000466854 // CCDC58 // coiled-coil domain containing 58 // 3q21.1 // 131076 /// ENST00000479899 // CCDC58 // coiled-coil domain containing 58 // 3q21.1 // 131076 /// ENST00000497726 // CCDC58 // coiled-coil domain containing…	1.07966	6.29315	8.58e-19	3.68e-17
NM_001024401 // SBK1 // SH3-binding domain kinase 1 // 16p11.2 // 388228 /// ENST00000341901 // SBK1 // SH3-binding domain kinase 1 // 16p11.2 // 388228	-0.785297	3.90629	8.71e-19	3.73e-17
NR_045370 // LOC100505815 // uncharacterized LOC100505815 // --- // 100505815	-2.09029	5.26044	8.71e-19	3.73e-17
NM_178862 // STT3B // STT3B, subunit of the oligosaccharyltransferase complex (catalytic) // 3p23 // 201595 /// ENST00000295770 // STT3B // STT3B, subunit of the oligosaccharyltransferase complex (catalytic) // 3p23 // 201595 /// ENST00000453168 // STT3B // STT3B, subunit of the oligosaccharyltransferase complex (catalytic) // 3p23 // 201595 /// OTTHUMT00000253166 // STT3B // NULL // --- // --- /…	1.50859	13.4283	8.82e-19	3.77e-17
BC136283 // KIR3DL3 // killer cell immunoglobulin-like receptor, three domains, long cytoplasmic tail, 3 // 19q13.42 // 115653	-0.661972	4.83594	9.02e-19	3.85e-17
NM_030915 // LBH // limb bud and heart development // 2p23.1 // 81606 /// ENST00000395323 // LBH // limb bud and heart development // 2p23.1 // 81606 /// ENST00000401506 // LBH // limb bud and heart development // 2p23.1 // 81606 /// ENST00000404397 // LBH // limb bud and heart development // 2p23.1 // 81606 /// ENST00000406087 // LBH // limb bud and heart development // 2p23.1 // 81606 /// ENST0…	-1.16651	6.41645	9.26e-19	3.95e-17
NR_026951 // LINC00324 // long intergenic non-protein coding RNA 324 // 17p13.1 // 284029 /// ENST00000315707 // LINC00324 // long intergenic non-protein coding RNA 324 // 17p13.1 // 284029 /// OTTHUMT00000256341 // LINC00324 // NULL // --- // ---	-0.701856	3.58785	9.34e-19	3.97e-17
NM_021136 // RTN1 // reticulon 1 // 14q23.1 // 6252 /// NM_206852 // RTN1 // reticulon 1 // 14q23.1 // 6252 /// ENST00000267484 // RTN1 // reticulon 1 // 14q23.1 // 6252 /// ENST00000342503 // RTN1 // reticulon 1 // 14q23.1 // 6252 /// ENST00000395090 // RTN1 // reticulon 1 // 14q23.1 // 6252 /// ENST00000432103 // RTN1 // reticulon 1 // 14q23.1 // 6252 /// ENST00000433623 // RTN1 // reticulon 1 …	-0.799374	4.59003	9.45e-19	4.02e-17
NM_006397 // RNASEH2A // ribonuclease H2, subunit A // 19p13.2 // 10535 /// ENST00000221486 // RNASEH2A // ribonuclease H2, subunit A // 19p13.2 // 10535 /// BC011748 // RNASEH2A // ribonuclease H2, subunit A // 19p13.2 // 10535	1.45377	7.78084	9.55e-19	4.06e-17
NM_001128211 // NUDCD1 // NudC domain containing 1 // 8q23 // 84955 /// NM_032869 // NUDCD1 // NudC domain containing 1 // 8q23 // 84955 /// ENST00000239690 // NUDCD1 // NudC domain containing 1 // 8q23 // 84955 /// ENST00000427660 // NUDCD1 // NudC domain containing 1 // 8q23 // 84955 /// BC000967 // NUDCD1 // NudC domain containing 1 // 8q23 // 84955 /// BC031258 // NUDCD1 // NudC domain contai…	1.57497	8.23412	9.61e-19	4.08e-17
NM_001105513 // TTC21A // tetratricopeptide repeat domain 21A // 3p22.2 // 199223 /// NM_145755 // TTC21A // tetratricopeptide repeat domain 21A // 3p22.2 // 199223 /// ENST00000301819 // TTC21A // tetratricopeptide repeat domain 21A // 3p22.2 // 199223 /// ENST00000424305 // TTC21A // tetratricopeptide repeat domain 21A // 3p22.2 // 199223 /// ENST00000431162 // TTC21A // tetratricopeptide repea…	-0.348647	4.52249	9.71e-19	4.12e-17
NM_002035 // KDSR // 3-ketodihydrosphingosine reductase // 18q21.3 // 2531 /// ENST00000326575 // KDSR // 3-ketodihydrosphingosine reductase // 18q21.3 // 2531 /// ENST00000406396 // KDSR // 3-ketodihydrosphingosine reductase // 18q21.3 // 2531 /// BC008797 // KDSR // 3-ketodihydrosphingosine reductase // 18q21.3 // 2531 /// OTTHUMT00000256200 // KDSR // NULL // --- // ---	1.46676	8.65937	9.8e-19	4.15e-17
NM_017966 // VPS37C // vacuolar protein sorting 37 homolog C (S. cerevisiae) // 11q12.2 // 55048 /// ENST00000301765 // VPS37C // vacuolar protein sorting 37 homolog C (S. cerevisiae) // 11q12.2 // 55048 /// ENST00000540084 // VPS37C // vacuolar protein sorting 37 homolog C (S. cerevisiae) // 11q12.2 // 55048 /// BC141827 // VPS37C // vacuolar protein sorting 37 homolog C (S. cerevisiae) // 11q12…	-0.537704	5.40568	9.86e-19	4.18e-17
NM_001170905 // ZNF736 // zinc finger protein 736 // 7q11.21 // 728927 /// ENST00000355095 // ZNF736 // zinc finger protein 736 // 7q11.21 // 728927 /// ENST00000423484 // ZNF736 // zinc finger protein 736 // 7q11.21 // 728927 /// ENST00000465343 // ZNF736 // zinc finger protein 736 // 7q11.21 // 728927 /// OTTHUMT00000344559 // ZNF736 // NULL // --- // --- /// OTTHUMT00000344562 // ZNF736 // NUL…	0.623938	4.78505	9.94e-19	4.21e-17
NM_001199745 // ARL2 // ADP-ribosylation factor-like 2 // 11q13 // 402 /// NM_001667 // ARL2 // ADP-ribosylation factor-like 2 // 11q13 // 402 /// ENST00000246747 // ARL2 // ADP-ribosylation factor-like 2 // 11q13 // 402 /// ENST00000529384 // ARL2 // ADP-ribosylation factor-like 2 // 11q13 // 402 /// ENST00000533729 // ARL2 // ADP-ribosylation factor-like 2 // 11q13 // 402 /// BC002530 // ARL2 /…	1.79764	10.0139	1.01e-18	4.26e-17
ENST00000542354 // TRAV1-1 // T cell receptor alpha variable 1-1 // --- // ---	-1.02302	3.93463	1.03e-18	4.34e-17
NM_001017373 // SAMD3 // sterile alpha motif domain containing 3 // 6q23.1 // 154075 /// NM_152552 // SAMD3 // sterile alpha motif domain containing 3 // 6q23.1 // 154075 /// ENST00000324172 // SAMD3 // sterile alpha motif domain containing 3 // 6q23.1 // 154075 /// ENST00000368134 // SAMD3 // sterile alpha motif domain containing 3 // 6q23.1 // 154075 /// ENST00000437477 // SAMD3 // sterile alph…	-1.46788	5.39256	1.05e-18	4.41e-17
NM_002902 // RCN2 // reticulocalbin 2, EF-hand calcium binding domain // 15q23 // 5955 /// ENST00000320963 // RCN2 // reticulocalbin 2, EF-hand calcium binding domain // 15q23 // 5955 /// ENST00000394883 // RCN2 // reticulocalbin 2, EF-hand calcium binding domain // 15q23 // 5955 /// ENST00000394885 // RCN2 // reticulocalbin 2, EF-hand calcium binding domain // 15q23 // 5955 /// BC004892 // RCN2 …	1.42095	7.68701	1.05e-18	4.42e-17
NM_001012321 // RPSA // ribosomal protein SA // 3p22.2 // 3921 /// NM_002295 // RPSA // ribosomal protein SA // 3p22.2 // 3921 /// NR_002324 // SNORA62 // small nucleolar RNA, H/ACA box 62 // 3p22 // 6044 /// NR_002325 // SNORA6 // small nucleolar RNA, H/ACA box 6 // 3p22.2 // 574040 /// ENST00000301821 // SNORA6 // small nucleolar RNA, H/ACA box 6 // 3p22.2 // 574040 /// ENST00000301821 // SNORA…	1.73825	10.8286	1.05e-18	4.43e-17
NM_007235 // XPOT // exportin, tRNA // 12q14.2 // 11260 /// ENST00000332707 // XPOT // exportin, tRNA // 12q14.2 // 11260 /// BC020569 // XPOT // exportin, tRNA // 12q14.2 // 11260	1.76863	11.1942	1.07e-18	4.51e-17
NM_005570 // LMAN1 // lectin, mannose-binding, 1 // 18q21.3-q22 // 3998 /// ENST00000251047 // LMAN1 // lectin, mannose-binding, 1 // 18q21.3-q22 // 3998 /// BC032330 // LMAN1 // lectin, mannose-binding, 1 // 18q21.3-q22 // 3998 /// OTTHUMT00000256129 // LMAN1 // NULL // --- // ---	2.22369	12.4287	1.08e-18	4.54e-17
NM_020236 // MRPL1 // mitochondrial ribosomal protein L1 // 4q21.1 // 65008 /// ENST00000315567 // MRPL1 // mitochondrial ribosomal protein L1 // 4q21.1 // 65008 /// ENST00000506674 // MRPL1 // mitochondrial ribosomal protein L1 // 4q21.1 // 65008 /// ENST00000538314 // MRPL1 // mitochondrial ribosomal protein L1 // 4q21.1 // 65008 /// BC014356 // MRPL1 // mitochondrial ribosomal protein L1 // 4q…	1.12652	8.09045	1.09e-18	4.58e-17
NM_001722 // POLR3D // polymerase (RNA) III (DNA directed) polypeptide D, 44kDa // 8q21 // 661 /// ENST00000306433 // POLR3D // polymerase (RNA) III (DNA directed) polypeptide D, 44kDa // 8q21 // 661 /// ENST00000397802 // POLR3D // polymerase (RNA) III (DNA directed) polypeptide D, 44kDa // 8q21 // 661 /// BC002603 // POLR3D // polymerase (RNA) III (DNA directed) polypeptide D, 44kDa // 8q21 // …	1.23306	7.67269	1.15e-18	4.83e-17
NM_003792 // EDF1 // endothelial differentiation-related factor 1 // 9q34.3 // 8721 /// NM_153200 // EDF1 // endothelial differentiation-related factor 1 // 9q34.3 // 8721 /// BC015500 // EDF1 // endothelial differentiation-related factor 1 // 9q34.3 // 8721 /// ENST00000371648 // EDF1 // endothelial differentiation-related factor 1 // 9q34.3 // 8721 /// ENST00000371649 // EDF1 // endothelial dif…	0.844546	10.3827	1.16e-18	4.84e-17
NM_001099285 // PTMA // prothymosin, alpha // 2q37.1 // 5757 /// NM_002823 // PTMA // prothymosin, alpha // 2q37.1 // 5757 /// NR_036052 // MIR1244-1 // microRNA 1244-1 // --- // 100302285 /// ENST00000341369 // LOC100506248 // prothymosin alpha-like // --- // 100506248 /// ENST00000341369 // MIR1244-2 // microRNA 1244-2 // --- // 100422885 /// ENST00000341369 // MIR1244-3 // microRNA 1244-3 // -…	0.978932	14.7621	1.18e-18	4.94e-17
NM_133173 // APBB3 // amyloid beta (A4) precursor protein-binding, family B, member 3 // 5q31 // 10307 /// NM_006051 // APBB3 // amyloid beta (A4) precursor protein-binding, family B, member 3 // 5q31 // 10307 /// NM_133172 // APBB3 // amyloid beta (A4) precursor protein-binding, family B, member 3 // 5q31 // 10307 /// NM_133174 // APBB3 // amyloid beta (A4) precursor protein-binding, family B, m…	-0.914587	6.10995	1.21e-18	5.06e-17
NM_001007033 // CLEC6A // C-type lectin domain family 6, member A // 12p13 // 93978 /// ENST00000382073 // CLEC6A // C-type lectin domain family 6, member A // 12p13 // 93978 /// BC132933 // CLEC6A // C-type lectin domain family 6, member A // 12p13 // 93978	-1.45567	4.30853	1.23e-18	5.13e-17
[truncated: 10,167 more rows]
